# Supplementary material for: Apparent speed of motion concomitant with action alters with delay
Source: PLoS One. 2019 Feb 15;14(2):e0212105. doi: 10.1371/journal.pone.0212105 (PMC6377110; doi:10.1371/journal.pone.0212105)
Supplement: S1 Table — (XLSX) [file pone.0212105.s001.xlsx]

## Sheet: Sheet1
Experiment number	Subject id (local)	Randomised or fixed delay in a block	Block number of each	Trial number in each block	Delay (s)	Intensity ratio of comparison stimulus (Ex.1:speed; Ex.2:duration)	Response (Comparison was faster / longer)
1	1	Randomized	1	1	0.05	1.15	1
1	1	Randomized	1	2	0.5	1.2	1
1	1	Randomized	1	3	0.15	0.9	0
1	1	Randomized	1	4	0	1.1	1
1	1	Randomized	1	5	0	1.05	0
1	1	Randomized	1	6	0.15	0.95	0
1	1	Randomized	1	7	0.5	1.15	1
1	1	Randomized	1	8	0.05	1.1	1
1	1	Randomized	1	9	0	1.1	1
1	1	Randomized	1	10	0.05	1.05	0
1	1	Randomized	1	11	0.15	1	1
1	1	Randomized	1	12	0.5	1.1	1
1	1	Randomized	1	13	0.15	0.95	0
1	1	Randomized	1	14	0.05	1.1	0
1	1	Randomized	1	15	0.5	1.05	1
1	1	Randomized	1	16	0	1.05	1
1	1	Randomized	1	17	0.5	1	1
1	1	Randomized	1	18	0.05	1.15	1
1	1	Randomized	1	19	0	1	1
1	1	Randomized	1	20	0.15	1	0
1	1	Randomized	1	21	0	0.95	0
1	1	Randomized	1	22	0.15	1.05	1
1	1	Randomized	1	23	0.5	0.95	0
1	1	Randomized	1	24	0.05	1.1	1
1	1	Randomized	1	25	0.5	1	1
1	1	Randomized	1	26	0.15	1.03	1
1	1	Randomized	1	27	0.05	1.05	0
1	1	Randomized	1	28	0	0.97	1
1	1	Randomized	1	29	0	0.96	0
1	1	Randomized	1	30	0.5	0.95	1
1	1	Randomized	1	31	0.05	1.07	1
1	1	Randomized	1	32	0.15	1.01	1
1	1	Randomized	1	33	0.05	1.06	1
1	1	Randomized	1	34	0.5	0.9	0
1	1	Randomized	1	35	0	0.97	0
1	1	Randomized	1	36	0.15	0.99	1
1	1	Randomized	1	37	0	0.98	1
1	1	Randomized	1	38	0.15	0.97	0
1	1	Randomized	1	39	0.5	0.92	1
1	1	Randomized	1	40	0.05	1.05	1
1	1	Randomized	1	41	0.5	0.91	0
1	1	Randomized	1	42	0	1.2	1
1	1	Randomized	1	43	0.05	1.04	1
1	1	Randomized	1	44	0.15	0.98	1
1	1	Randomized	1	45	0	1.15	1
1	1	Randomized	1	46	0.05	1.03	1
1	1	Randomized	1	47	0.5	0.92	0
1	1	Randomized	1	48	0.15	0.97	0
1	1	Randomized	1	49	0.05	1.02	0
1	1	Randomized	1	50	0.5	0.93	1
1	1	Randomized	1	51	0	1.1	1
1	1	Randomized	1	52	0.15	0.85	0
1	1	Randomized	1	53	0.05	1.03	0
1	1	Randomized	1	54	0.15	0.9	0
1	1	Randomized	1	55	0	1.05	1
1	1	Randomized	1	56	0.5	1	1
1	1	Randomized	1	57	0.15	0.95	0
1	1	Randomized	1	58	0.5	0.95	1
1	1	Randomized	1	59	0.05	1.04	1
1	1	Randomized	1	60	0	1	1
1	1	Randomized	2	1	0	1.05	1
1	1	Randomized	2	2	0.15	0.85	0
1	1	Randomized	2	3	0.05	1.15	1
1	1	Randomized	2	4	0.5	0.9	0
1	1	Randomized	2	5	0.05	1.1	1
1	1	Randomized	2	6	0	1	0
1	1	Randomized	2	7	0.15	0.9	0
1	1	Randomized	2	8	0.5	0.95	1
1	1	Randomized	2	9	0.15	0.95	0
1	1	Randomized	2	10	0.5	0.9	0
1	1	Randomized	2	11	0.05	1.05	1
1	1	Randomized	2	12	0	1.05	1
1	1	Randomized	2	13	0.05	1	1
1	1	Randomized	2	14	0.15	1	1
1	1	Randomized	2	15	0	1	1
1	1	Randomized	2	16	0.5	0.95	0
1	1	Randomized	2	17	0.5	1	0
1	1	Randomized	2	18	0.05	0.95	0
1	1	Randomized	2	19	0	0.95	0
1	1	Randomized	2	20	0.15	0.95	0
1	1	Randomized	2	21	0.5	1.05	1
1	1	Randomized	2	22	0.05	1	1
1	1	Randomized	2	23	0.15	1	0
1	1	Randomized	2	24	0	0.97	0
1	1	Randomized	2	25	0.05	0.95	0
1	1	Randomized	2	26	0.15	1.05	0
1	1	Randomized	2	27	0	0.99	0
1	1	Randomized	2	28	0.5	1.03	1
1	1	Randomized	2	29	0.5	1.01	0
1	1	Randomized	2	30	0.15	1.1	1
1	1	Randomized	2	31	0.05	0.97	0
1	1	Randomized	2	32	0	1.01	0
1	1	Randomized	2	33	0	1.03	0
1	1	Randomized	2	34	0.5	1.02	1
1	1	Randomized	2	35	0.05	0.99	0
1	1	Randomized	2	36	0.15	1.08	1
1	1	Randomized	2	37	0.05	1.01	1
1	1	Randomized	2	38	0.15	1.06	1
1	1	Randomized	2	39	0.5	1.01	1
1	1	Randomized	2	40	0	1.05	0
1	1	Randomized	2	41	0	1.07	1
1	1	Randomized	2	42	0.05	1	0
1	1	Randomized	2	43	0.15	1.04	1
1	1	Randomized	2	44	0.5	1	0
1	1	Randomized	2	45	0.5	1.05	1
1	1	Randomized	2	46	0	1.06	1
1	1	Randomized	2	47	0.05	1.01	1
1	1	Randomized	2	48	0.15	1.02	1
1	1	Randomized	2	49	0.05	0.9	0
1	1	Randomized	2	50	0.15	1	0
1	1	Randomized	2	51	0	1.05	1
1	1	Randomized	2	52	0.5	1	1
1	1	Randomized	2	53	0.15	1.01	0
1	1	Randomized	2	54	0	1.04	1
1	1	Randomized	2	55	0.5	0.95	1
1	1	Randomized	2	56	0.05	0.95	0
1	1	Randomized	2	57	0	1.03	1
1	1	Randomized	2	58	0.05	1	0
1	1	Randomized	2	59	0.5	0.9	0
1	1	Randomized	2	60	0.15	1.02	0
1	1	Randomized	2	61	0.05	1.05	1
1	1	Randomized	2	62	0.15	1.03	0
1	1	Randomized	2	63	0	1.02	0
1	1	Randomized	2	64	0.5	0.95	0
1	1	Randomized	2	65	0.05	1	0
1	1	Randomized	2	66	0	1.03	1
1	1	Randomized	2	67	0.5	1	0
1	1	Randomized	2	68	0.15	1.04	1
1	1	Randomized	2	69	0	0.95	0
1	1	Randomized	2	70	0.5	1.05	1
1	1	Randomized	2	71	0.05	1.05	0
1	1	Randomized	2	72	0.15	1.03	1
1	1	Randomized	2	73	0.15	1.02	1
1	1	Randomized	2	74	0.5	1	1
1	1	Randomized	2	75	0.05	1.1	1
1	1	Randomized	2	76	0	1	0
1	1	Randomized	2	77	0.15	1.01	1
1	1	Randomized	2	78	0.5	0.95	0
1	1	Randomized	2	79	0	1.05	0
1	1	Randomized	2	80	0.05	1.08	0
1	1	Randomized	2	81	0.05	1.09	1
1	1	Randomized	2	82	0.5	0.97	1
1	1	Randomized	2	83	0	1.1	1
1	1	Randomized	2	84	0.15	1	0
1	1	Randomized	3	1	0.05	1	1
1	1	Randomized	3	2	0	1.05	1
1	1	Randomized	3	3	0.15	1.15	1
1	1	Randomized	3	4	0.5	1.15	1
1	1	Randomized	3	5	0.15	1.1	1
1	1	Randomized	3	6	0.5	1.1	1
1	1	Randomized	3	7	0.05	0.95	0
1	1	Randomized	3	8	0	1	1
1	1	Randomized	3	9	0.05	1	0
1	1	Randomized	3	10	0.5	1.05	0
1	1	Randomized	3	11	0.15	1.05	0
1	1	Randomized	3	12	0	0.95	0
1	1	Randomized	3	13	0.05	1.05	0
1	1	Randomized	3	14	0.5	1.1	1
1	1	Randomized	3	15	0.15	1.1	1
1	1	Randomized	3	16	0	1	1
1	1	Randomized	3	17	0.15	1.05	1
1	1	Randomized	3	18	0	0.95	1
1	1	Randomized	3	19	0.5	1.05	1
1	1	Randomized	3	20	0.05	1.1	1
1	1	Randomized	3	21	0.15	1	1
1	1	Randomized	3	22	0.05	1.05	0
1	1	Randomized	3	23	0.5	1	1
1	1	Randomized	3	24	0	0.9	0
1	1	Randomized	3	25	0.5	0.95	0
1	1	Randomized	3	26	0.05	1.07	1
1	1	Randomized	3	27	0	0.92	1
1	1	Randomized	3	28	0.15	0.95	0
1	1	Randomized	3	29	0.15	0.97	0
1	1	Randomized	3	30	0.5	0.97	1
1	1	Randomized	3	31	0	0.91	0
1	1	Randomized	3	32	0.05	1.06	0
1	1	Randomized	3	33	0	0.92	0
1	1	Randomized	3	34	0.15	0.99	1
1	1	Randomized	3	35	0.5	0.96	1
1	1	Randomized	3	36	0.05	1.07	1
1	1	Randomized	3	37	0.05	1	1
1	1	Randomized	3	38	0.15	0.98	0
1	1	Randomized	3	39	0.5	0.95	1
1	1	Randomized	3	40	0	0.93	0
1	1	Randomized	3	41	0.05	0.95	0
1	1	Randomized	3	42	0	0.94	0
1	1	Randomized	3	43	0.15	0.99	0
1	1	Randomized	3	44	0.5	0.94	0
1	1	Randomized	3	45	0.5	0.95	0
1	1	Randomized	3	46	0	0.95	0
1	1	Randomized	3	47	0.15	1	1
1	1	Randomized	3	48	0.05	1	0
1	1	Randomized	3	49	0	0.96	1
1	1	Randomized	3	50	0.5	0.96	1
1	1	Randomized	3	51	0.15	0.95	0
1	1	Randomized	3	52	0.05	1.05	1
1	1	Randomized	4	1	0.5	1.2	1
1	1	Randomized	4	2	0	0.85	0
1	1	Randomized	4	3	0.15	0.95	0
1	1	Randomized	4	4	0.05	1.1	1
1	1	Randomized	4	5	0.5	1.15	1
1	1	Randomized	4	6	0.15	1	0
1	1	Randomized	4	7	0	0.9	0
1	1	Randomized	4	8	0.05	1.05	1
1	1	Randomized	4	9	0.5	1.1	1
1	1	Randomized	4	10	0.15	1.05	0
1	1	Randomized	4	11	0	0.95	0
1	1	Randomized	4	12	0.05	1	0
1	1	Randomized	4	13	0.05	1.05	1
1	1	Randomized	4	14	0.5	1.05	0
1	1	Randomized	4	15	0.15	1.1	1
1	1	Randomized	4	16	0	1	1
1	1	Randomized	4	17	0	0.95	1
1	1	Randomized	4	18	0.5	1.1	1
1	1	Randomized	4	19	0.05	1	0
1	1	Randomized	4	20	0.15	1.05	1
1	1	Randomized	4	21	0.5	1.05	1
1	1	Randomized	4	22	0	0.9	0
1	1	Randomized	4	23	0.15	1	0
1	1	Randomized	4	24	0.05	1.02	0
1	1	Randomized	4	25	0	0.95	0
1	1	Randomized	4	26	0.5	1	1
1	1	Randomized	4	27	0.05	1.04	1
1	1	Randomized	4	28	0.15	1.05	1
1	1	Randomized	4	29	0.05	1.03	1
1	1	Randomized	4	30	0.15	1.03	0
1	1	Randomized	4	31	0.5	0.95	1
1	1	Randomized	4	32	0	1	0
1	1	Randomized	4	33	0.5	0.9	0
1	1	Randomized	4	34	0.15	1.04	1
1	1	Randomized	4	35	0.05	1.02	0
1	1	Randomized	4	36	0	1.05	1
1	1	Randomized	4	37	0.05	1.03	1
1	1	Randomized	4	38	0	1.03	1
1	1	Randomized	4	39	0.5	0.92	0
1	1	Randomized	4	40	0.15	1.03	1
1	1	Randomized	4	41	0.05	0.95	0
1	1	Randomized	4	42	0	1.01	0
1	1	Randomized	4	43	0.5	0.94	0
1	1	Randomized	4	44	0.15	1.02	0
1	1	Randomized	4	45	0.15	1	0
1	1	Randomized	4	46	0.5	0.96	0
1	1	Randomized	4	47	0.05	1	0
1	1	Randomized	4	48	0	1.02	1
1	1	Randomized	4	49	0	1.01	1
1	1	Randomized	4	50	0.05	1.05	1
1	1	Randomized	4	51	0.15	1.05	1
1	1	Randomized	4	52	0.5	0.98	0
1	1	Randomized	4	53	0.5	1	1
1	1	Randomized	4	54	0	1	1
1	1	Randomized	4	55	0.05	1	0
1	1	Randomized	4	56	0.15	1	0
1	1	Randomized	4	57	0	0.99	0
1	1	Randomized	4	58	0.15	1.05	1
1	1	Randomized	4	59	0.5	0.99	1
1	1	Randomized	4	60	0.05	1.05	1
1	1	Randomized	4	61	0.05	1.03	1
1	1	Randomized	4	62	0	1.15	1
1	1	Randomized	4	63	0.15	1.03	1
1	1	Randomized	4	64	0.5	0.98	1
1	1	Randomized	4	65	0	1.1	1
1	1	Randomized	4	66	0.15	1.01	0
1	1	Randomized	4	67	0.05	1.01	1
1	1	Randomized	4	68	0.5	0.97	1
1	1	Randomized	4	69	0.15	1.02	0
1	1	Randomized	4	70	0.5	0.96	1
1	1	Randomized	4	71	0.05	0.99	0
1	1	Randomized	4	72	0	1.05	1
1	1	Randomized	4	73	0.5	0.95	0
1	1	Randomized	4	74	0.15	1.03	1
1	1	Randomized	4	75	0	1	0
1	1	Randomized	4	76	0.05	1	0
1	1	Randomized	4	77	0.05	1.01	1
1	1	Randomized	4	78	0	1.05	0
1	1	Randomized	4	79	0.15	1.02	1
1	1	Randomized	4	80	0.5	0.96	1
1	1	Randomized	5	1	0.5	0.8	0
1	1	Randomized	5	2	0	1	1
1	1	Randomized	5	3	0.15	0.9	0
1	1	Randomized	5	4	0.05	0.8	0
1	1	Randomized	5	5	0.5	0.85	0
1	1	Randomized	5	6	0	0.95	0
1	1	Randomized	5	7	0.15	0.95	0
1	1	Randomized	5	8	0.05	0.85	0
1	1	Randomized	5	9	0.5	0.9	0
1	1	Randomized	5	10	0.15	1	0
1	1	Randomized	5	11	0	1	1
1	1	Randomized	5	12	0.05	0.9	1
1	1	Randomized	5	13	0.15	1.05	1
1	1	Randomized	5	14	0.05	0.85	0
1	1	Randomized	5	15	0	0.95	0
1	1	Randomized	5	16	0.5	0.95	1
1	1	Randomized	5	17	0.15	1	0
1	1	Randomized	5	18	0	0.97	0
1	1	Randomized	5	19	0.05	0.9	0
1	1	Randomized	5	20	0.5	0.9	0
1	1	Randomized	5	21	0.05	0.95	0
1	1	Randomized	5	22	0.5	0.95	1
1	1	Randomized	5	23	0	0.99	0
1	1	Randomized	5	24	0.15	1.05	1
1	1	Randomized	5	25	0.05	1	0
1	1	Randomized	5	26	0	1.01	0
1	1	Randomized	5	27	0.15	1.03	1
1	1	Randomized	5	28	0.5	0.93	1
1	1	Randomized	5	29	0.05	1.05	1
1	1	Randomized	5	30	0.5	0.91	0
1	1	Randomized	5	31	0	1.03	1
1	1	Randomized	5	32	0.15	1.01	0
1	1	Randomized	5	33	0.15	1.02	1
1	1	Randomized	5	34	0	1.02	1
1	1	Randomized	5	35	0.05	1.03	1
1	1	Randomized	5	36	0.5	0.92	1
1	1	Randomized	5	37	0.5	0.91	0
1	1	Randomized	5	38	0.15	1.01	1
1	1	Randomized	5	39	0.05	1.01	1
1	1	Randomized	5	40	0	1.01	0
1	1	Randomized	5	41	0.15	1	0
1	1	Randomized	5	42	0.5	1.2	1
1	1	Randomized	5	43	0	1.02	0
1	1	Randomized	5	44	0.05	0.99	0
1	1	Randomized	5	45	0	1.03	1
1	1	Randomized	5	46	0.15	0.9	0
1	1	Randomized	5	47	0.5	1.15	1
1	1	Randomized	5	48	0.05	1	0
1	1	Randomized	5	49	0.5	1.1	1
1	1	Randomized	5	50	0.15	0.95	0
1	1	Randomized	5	51	0.05	1.01	1
1	1	Randomized	5	52	0	1.1	1
1	1	Randomized	5	53	0	1.05	1
1	1	Randomized	5	54	0.05	1	1
1	1	Randomized	5	55	0.15	1	1
1	1	Randomized	5	56	0.5	1.05	1
1	1	Randomized	5	57	0.15	0.95	0
1	1	Randomized	5	58	0.05	0.99	0
1	1	Randomized	5	59	0	1	0
1	1	Randomized	5	60	0.5	1	1
1	1	Randomized	6	1	0.5	1.15	1
1	1	Randomized	6	2	0.15	1.2	1
1	1	Randomized	6	3	0	1.15	1
1	1	Randomized	6	4	0.05	1.1	1
1	1	Randomized	6	5	0	1.1	1
1	1	Randomized	6	6	0.05	1.05	1
1	1	Randomized	6	7	0.15	1.15	1
1	1	Randomized	6	8	0.5	1.1	1
1	1	Randomized	6	9	0	1.05	1
1	1	Randomized	6	10	0.5	1.05	1
1	1	Randomized	6	11	0.05	1	0
1	1	Randomized	6	12	0.15	1.1	1
1	1	Randomized	6	13	0.05	1.05	1
1	1	Randomized	6	14	0.15	1.05	0
1	1	Randomized	6	15	0.5	1	1
1	1	Randomized	6	16	0	1	0
1	1	Randomized	6	17	0	1.05	1
1	1	Randomized	6	18	0.5	0.95	1
1	1	Randomized	6	19	0.15	1.1	1
1	1	Randomized	6	20	0.05	1	1
1	1	Randomized	6	21	0	1	0
1	1	Randomized	6	22	0.05	0.95	0
1	1	Randomized	6	23	0.15	1.05	1
1	1	Randomized	6	24	0.5	0.9	0
1	1	Randomized	6	25	0.5	0.95	1
1	1	Randomized	6	26	0.15	1	0
1	1	Randomized	6	27	0.05	0.97	0
1	1	Randomized	6	28	0	1.02	1
1	1	Randomized	6	29	0.5	0.9	1
1	1	Randomized	6	30	0.15	1.02	0
1	1	Randomized	6	31	0.05	0.99	1
1	1	Randomized	6	32	0	1.01	0
1	1	Randomized	6	33	0.15	1.04	1
1	1	Randomized	6	34	0.5	0.85	0
1	1	Randomized	6	35	0	1.02	0
1	1	Randomized	6	36	0.05	0.98	1
1	1	Randomized	6	37	0.15	1.03	1
1	1	Randomized	6	38	0.05	0.97	0
1	1	Randomized	6	39	0	1.03	1
1	1	Randomized	6	40	0.5	0.87	1
1	1	Randomized	6	41	0.05	0.98	1
1	1	Randomized	6	42	0.15	1.02	1
1	1	Randomized	6	43	0	0.85	0
1	1	Randomized	6	44	0.5	0.86	1
1	1	Randomized	6	45	0.15	1.01	0
1	1	Randomized	6	46	0.05	1.05	0
1	1	Randomized	6	47	0.5	0.85	0
1	1	Randomized	6	48	0	0.9	1
1	1	Randomized	6	49	0.5	0.86	0
1	1	Randomized	6	50	0.15	1.02	1
1	1	Randomized	6	51	0	0.85	0
1	1	Randomized	6	52	0.05	1.1	1
1	1	Randomized	6	53	0.5	0.87	0
1	1	Randomized	6	54	0.05	1.05	1
1	1	Randomized	6	55	0.15	1.05	1
1	1	Randomized	6	56	0	0.9	0
1	1	Randomized	6	57	0.05	1	0
1	1	Randomized	6	58	0.5	0.88	1
1	1	Randomized	6	59	0	0.95	0
1	1	Randomized	6	60	0.15	1	0
1	1	Randomized	7	1	0	0.95	0
1	1	Randomized	7	2	0.05	0.85	0
1	1	Randomized	7	3	0.5	0.8	0
1	1	Randomized	7	4	0.15	0.95	1
1	1	Randomized	7	5	0.5	0.85	0
1	1	Randomized	7	6	0	1	0
1	1	Randomized	7	7	0.15	0.9	0
1	1	Randomized	7	8	0.05	0.9	0
1	1	Randomized	7	9	0.5	0.9	1
1	1	Randomized	7	10	0	1.05	1
1	1	Randomized	7	11	0.05	0.95	1
1	1	Randomized	7	12	0.15	0.95	0
1	1	Randomized	7	13	0.5	0.85	0
1	1	Randomized	7	14	0	1	0
1	1	Randomized	7	15	0.15	1	1
1	1	Randomized	7	16	0.05	0.9	0
1	1	Randomized	7	17	0.15	0.95	0
1	1	Randomized	7	18	0	1.05	1
1	1	Randomized	7	19	0.5	0.9	0
1	1	Randomized	7	20	0.05	0.95	1
1	1	Randomized	7	21	0.15	0.97	0
1	1	Randomized	7	22	0.5	0.95	1
1	1	Randomized	7	23	0.05	0.93	0
1	1	Randomized	7	24	0	1.03	0
1	1	Randomized	7	25	0.05	0.94	0
1	1	Randomized	7	26	0.5	0.93	1
1	1	Randomized	7	27	0.15	0.99	0
1	1	Randomized	7	28	0	1.04	1
1	1	Randomized	7	29	0.5	0.91	1
1	1	Randomized	7	30	0.05	0.95	1
1	1	Randomized	7	31	0.15	1.01	0
1	1	Randomized	7	32	0	1.03	0
1	1	Randomized	7	33	0.15	1.03	1
1	1	Randomized	7	34	0.05	0.94	0
1	1	Randomized	7	35	0.5	0.89	0
1	1	Randomized	7	36	0	1.2	1
1	1	Randomized	7	37	0.15	1.02	1
1	1	Randomized	7	38	0	1.15	1
1	1	Randomized	7	39	0.5	0.9	0
1	1	Randomized	7	40	0.05	1.2	1
1	1	Randomized	7	41	0.5	0.91	0
1	1	Randomized	7	42	0.05	1.15	1
1	1	Randomized	7	43	0.15	1.01	0
1	1	Randomized	7	44	0	1.1	1
1	1	Randomized	7	45	0.5	0.92	0
1	1	Randomized	7	46	0.05	1.1	1
1	1	Randomized	7	47	0.15	1.02	1
1	1	Randomized	7	48	0	1.05	0
1	1	Randomized	7	49	0	1.1	1
1	1	Randomized	7	50	0.05	1.05	1
1	1	Randomized	7	51	0.5	0.93	0
1	1	Randomized	7	52	0.15	1.15	1
1	1	Randomized	7	53	0	1.05	1
1	1	Randomized	7	54	0.05	1	0
1	1	Randomized	7	55	0.15	1.1	1
1	1	Randomized	7	56	0.5	0.94	1
1	1	Randomized	7	57	0	1	0
1	1	Randomized	7	58	0.5	0.93	0
1	1	Randomized	7	59	0.15	1.05	1
1	1	Randomized	7	60	0.05	1.05	1
1	1	Randomized	8	1	0.05	1.1	1
1	1	Randomized	8	2	0.15	1.15	1
1	1	Randomized	8	3	0.5	0.85	0
1	1	Randomized	8	4	0	1.1	0
1	1	Randomized	8	5	0.05	1.05	1
1	1	Randomized	8	6	0.15	1.1	0
1	1	Randomized	8	7	0	1.15	1
1	1	Randomized	8	8	0.5	0.9	1
1	1	Randomized	8	9	0.5	0.85	0
1	1	Randomized	8	10	0.15	1.15	1
1	1	Randomized	8	11	0.05	1	1
1	1	Randomized	8	12	0	1.1	1
1	1	Randomized	8	13	0.15	1.1	1
1	1	Randomized	8	14	0	1.05	1
1	1	Randomized	8	15	0.05	0.95	0
1	1	Randomized	8	16	0.5	0.9	0
1	1	Randomized	8	17	0	1	1
1	1	Randomized	8	18	0.5	0.95	0
1	1	Randomized	8	19	0.15	1.05	1
1	1	Randomized	8	20	0.05	1	1
1	1	Randomized	8	21	0	0.95	0
1	1	Randomized	8	22	0.15	1	0
1	1	Randomized	8	23	0.5	1	1
1	1	Randomized	8	24	0.05	0.95	1
1	1	Randomized	8	25	0.05	0.9	0
1	1	Randomized	8	26	0	1	0
1	1	Randomized	8	27	0.5	0.98	1
1	1	Randomized	8	28	0.15	1.02	0
1	1	Randomized	8	29	0.05	0.92	0
1	1	Randomized	8	30	0.5	0.96	1
1	1	Randomized	8	31	0.15	1.04	1
1	1	Randomized	8	32	0	1.05	1
1	1	Randomized	8	33	0.05	0.94	0
1	1	Randomized	8	34	0.15	1.03	1
1	1	Randomized	8	35	0	1.03	1
1	1	Randomized	8	36	0.5	0.94	1
1	1	Randomized	8	37	0	1.01	1
1	1	Randomized	8	38	0.5	0.92	0
1	1	Randomized	8	39	0.05	0.96	0
1	1	Randomized	8	40	0.15	1.02	0
1	1	Randomized	8	41	0	0.99	1
1	1	Randomized	8	42	0.15	1.03	0
1	1	Randomized	8	43	0.05	0.98	0
1	1	Randomized	8	44	0.5	0.93	0
1	1	Randomized	8	45	0	0.97	1
1	1	Randomized	8	46	0.05	1	0
1	1	Randomized	8	47	0.15	1.04	1
1	1	Randomized	8	48	0.5	0.94	1
1	1	Randomized	8	49	0.15	1.1	1
1	1	Randomized	8	50	0.5	0.93	1
1	1	Randomized	8	51	0.05	1.02	1
1	1	Randomized	8	52	0	0.95	1
1	1	Randomized	8	53	0.05	1.01	1
1	1	Randomized	8	54	0	0.93	0
1	1	Randomized	8	55	0.5	0.92	0
1	1	Randomized	8	56	0.15	1.05	1
1	1	Randomized	8	57	0.5	1	1
1	1	Randomized	8	58	0.05	1	0
1	1	Randomized	8	59	0	0.94	0
1	1	Randomized	8	60	0.15	1	1
1	1	Randomized	8	61	0.15	0.95	1
1	1	Randomized	8	62	0.5	0.95	1
1	1	Randomized	8	63	0	0.95	0
1	1	Randomized	8	64	0.05	1.01	1
1	1	Randomized	8	65	0	0.96	1
1	1	Randomized	8	66	0.15	0.9	0
1	1	Randomized	8	67	0.5	0.9	0
1	1	Randomized	8	68	0.05	1.1	1
1	1	Randomized	8	69	0.5	0.95	1
1	1	Randomized	8	70	0	0.95	0
1	1	Randomized	8	71	0.15	0.95	1
1	1	Randomized	8	72	0.05	1.05	1
1	2	Randomized	1	1	0.5	0.85	0
1	2	Randomized	1	2	0	1.1	1
1	2	Randomized	1	3	0.05	0.85	0
1	2	Randomized	1	4	0.15	0.9	0
1	2	Randomized	1	5	0	1.05	1
1	2	Randomized	1	6	0.5	0.9	1
1	2	Randomized	1	7	0.05	0.9	1
1	2	Randomized	1	8	0.15	0.95	0
1	2	Randomized	1	9	0.15	1	1
1	2	Randomized	1	10	0	1	1
1	2	Randomized	1	11	0.5	0.85	0
1	2	Randomized	1	12	0.05	0.85	0
1	2	Randomized	1	13	0	0.95	0
1	2	Randomized	1	14	0.05	0.9	1
1	2	Randomized	1	15	0.15	0.95	0
1	2	Randomized	1	16	0.5	0.9	0
1	2	Randomized	1	17	0.15	1	1
1	2	Randomized	1	18	0.05	0.88	0
1	2	Randomized	1	19	0.5	0.95	0
1	2	Randomized	1	20	0	1	1
1	2	Randomized	1	21	0.05	0.89	0
1	2	Randomized	1	22	0.5	1	0
1	2	Randomized	1	23	0.15	0.98	1
1	2	Randomized	1	24	0	0.95	1
1	2	Randomized	1	25	0	0.9	0
1	2	Randomized	1	26	0.5	1.05	1
1	2	Randomized	1	27	0.05	0.9	0
1	2	Randomized	1	28	0.15	0.96	0
1	2	Randomized	1	29	0.05	0.91	0
1	2	Randomized	1	30	0.5	1.03	1
1	2	Randomized	1	31	0	0.92	0
1	2	Randomized	1	32	0.15	0.97	1
1	2	Randomized	1	33	0.05	0.92	0
1	2	Randomized	1	34	0.15	0.96	1
1	2	Randomized	1	35	0	0.94	0
1	2	Randomized	1	36	0.5	1.01	1
1	2	Randomized	1	37	0.5	0.99	1
1	2	Randomized	1	38	0.05	0.93	0
1	2	Randomized	1	39	0	0.96	0
1	2	Randomized	1	40	0.15	0.95	0
1	2	Randomized	1	41	0.05	0.94	0
1	2	Randomized	1	42	0	0.98	0
1	2	Randomized	1	43	0.15	0.8	0
1	2	Randomized	1	44	0.5	0.97	1
1	2	Randomized	1	45	0	1	0
1	2	Randomized	1	46	0.15	0.85	0
1	2	Randomized	1	47	0.5	0.95	0
1	2	Randomized	1	48	0.05	0.95	1
1	2	Randomized	1	49	0.05	0.94	0
1	2	Randomized	1	50	0.15	0.9	0
1	2	Randomized	1	51	0	1.02	1
1	2	Randomized	1	52	0.5	0.96	1
1	2	Randomized	1	53	0.5	0.95	1
1	2	Randomized	1	54	0.15	0.95	0
1	2	Randomized	1	55	0	1.01	0
1	2	Randomized	1	56	0.05	1.2	1
1	2	Randomized	1	57	0.05	1.15	1
1	2	Randomized	1	58	0.5	0.94	1
1	2	Randomized	1	59	0.15	1	0
1	2	Randomized	1	60	0	1.02	0
1	2	Randomized	1	61	0	1.03	1
1	2	Randomized	1	62	0.5	0.93	1
1	2	Randomized	1	63	0.05	1.1	1
1	2	Randomized	1	64	0.15	1.05	0
1	2	Randomized	1	65	0.5	0.92	1
1	2	Randomized	1	66	0.05	1.05	0
1	2	Randomized	1	67	0.15	1.1	1
1	2	Randomized	1	68	0	0.95	1
1	2	Randomized	1	69	0.5	0.91	0
1	2	Randomized	1	70	0.15	1.05	1
1	2	Randomized	1	71	0	0.9	0
1	2	Randomized	1	72	0.05	1.1	1
1	2	Randomized	2	1	0.05	1.05	1
1	2	Randomized	2	2	0.5	0.85	1
1	2	Randomized	2	3	0	1.2	1
1	2	Randomized	2	4	0.15	1.05	1
1	2	Randomized	2	5	0.05	1	1
1	2	Randomized	2	6	0.5	0.8	0
1	2	Randomized	2	7	0	1.15	1
1	2	Randomized	2	8	0.15	1	1
1	2	Randomized	2	9	0.5	0.85	0
1	2	Randomized	2	10	0.15	0.95	1
1	2	Randomized	2	11	0	1.1	0
1	2	Randomized	2	12	0.05	0.95	0
1	2	Randomized	2	13	0.05	1	1
1	2	Randomized	2	14	0.15	0.9	1
1	2	Randomized	2	15	0	1.15	1
1	2	Randomized	2	16	0.5	0.9	1
1	2	Randomized	2	17	0	1.1	1
1	2	Randomized	2	18	0.05	0.95	0
1	2	Randomized	2	19	0.5	0.85	1
1	2	Randomized	2	20	0.15	0.85	0
1	2	Randomized	2	21	0	1.05	1
1	2	Randomized	2	22	0.5	0.8	0
1	2	Randomized	2	23	0.15	0.9	0
1	2	Randomized	2	24	0.05	0.97	0
1	2	Randomized	2	25	0.5	0.82	0
1	2	Randomized	2	26	0.15	0.95	1
1	2	Randomized	2	27	0	1	1
1	2	Randomized	2	28	0.05	0.99	0
1	2	Randomized	2	29	0.5	0.84	0
1	2	Randomized	2	30	0.15	0.9	0
1	2	Randomized	2	31	0.05	1.01	1
1	2	Randomized	2	32	0	0.95	0
1	2	Randomized	2	33	0.15	0.92	1
1	2	Randomized	2	34	0.5	0.86	0
1	2	Randomized	2	35	0	0.97	1
1	2	Randomized	2	36	0.05	1	0
1	2	Randomized	2	37	0.5	0.88	1
1	2	Randomized	2	38	0	0.96	0
1	2	Randomized	2	39	0.15	0.91	0
1	2	Randomized	2	40	0.05	1.01	0
1	2	Randomized	2	41	0.5	0.87	0
1	2	Randomized	2	42	0	0.97	0
1	2	Randomized	2	43	0.05	1.02	1
1	2	Randomized	2	44	0.15	0.92	0
1	2	Randomized	2	45	0	0.98	0
1	2	Randomized	2	46	0.05	1.05	0
1	2	Randomized	2	47	0.5	0.88	0
1	2	Randomized	2	48	0.15	0.93	0
1	2	Randomized	2	49	0.15	0.94	1
1	2	Randomized	2	50	0.5	0.89	1
1	2	Randomized	2	51	0	0.99	0
1	2	Randomized	2	52	0.05	1.1	1
1	2	Randomized	2	53	0	1	1
1	2	Randomized	2	54	0.5	0.9	1
1	2	Randomized	2	55	0.05	1.05	0
1	2	Randomized	2	56	0.15	0.85	1
1	2	Randomized	3	1	0	1.2	1
1	2	Randomized	3	2	0.15	1.05	0
1	2	Randomized	3	3	0.05	0.85	0
1	2	Randomized	3	4	0.5	1.2	1
1	2	Randomized	3	5	0.5	1.15	1
1	2	Randomized	3	6	0	1.15	1
1	2	Randomized	3	7	0.15	1.1	1
1	2	Randomized	3	8	0.05	0.9	0
1	2	Randomized	3	9	0.5	1.1	1
1	2	Randomized	3	10	0.05	0.95	0
1	2	Randomized	3	11	0.15	1.05	1
1	2	Randomized	3	12	0	1.1	1
1	2	Randomized	3	13	0	1.05	1
1	2	Randomized	3	14	0.15	1	1
1	2	Randomized	3	15	0.5	1.05	1
1	2	Randomized	3	16	0.05	1	1
1	2	Randomized	3	17	0	1	1
1	2	Randomized	3	18	0.5	1	1
1	2	Randomized	3	19	0.05	0.95	0
1	2	Randomized	3	20	0.15	0.95	1
1	2	Randomized	3	21	0.5	0.95	1
1	2	Randomized	3	22	0.15	0.9	0
1	2	Randomized	3	23	0	0.95	0
1	2	Randomized	3	24	0.05	1	1
1	2	Randomized	3	25	0.05	0.98	0
1	2	Randomized	3	26	0.15	0.95	0
1	2	Randomized	3	27	0.5	0.9	0
1	2	Randomized	3	28	0	1	0
1	2	Randomized	3	29	0.05	0.99	1
1	2	Randomized	3	30	0.5	0.95	1
1	2	Randomized	3	31	0	1.05	1
1	2	Randomized	3	32	0.15	1	1
1	2	Randomized	3	33	0.15	0.98	1
1	2	Randomized	3	34	0	1	1
1	2	Randomized	3	35	0.05	0.98	0
1	2	Randomized	3	36	0.5	0.9	0
1	2	Randomized	3	37	0.5	0.92	0
1	2	Randomized	3	38	0.15	0.96	0
1	2	Randomized	3	39	0.05	1	1
1	2	Randomized	3	40	0	0.95	0
1	2	Randomized	3	41	0.15	0.97	1
1	2	Randomized	3	42	0.05	0.95	1
1	2	Randomized	3	43	0.5	0.94	1
1	2	Randomized	3	44	0	0.97	1
1	2	Randomized	3	45	0.05	0.9	0
1	2	Randomized	3	46	0.5	0.93	1
1	2	Randomized	3	47	0.15	0.96	1
1	2	Randomized	3	48	0	0.96	0
1	2	Randomized	3	49	0.5	0.92	1
1	2	Randomized	3	50	0.05	0.95	1
1	2	Randomized	3	51	0.15	0.95	1
1	2	Randomized	3	52	0	0.97	1
1	2	Randomized	3	53	0	1.2	1
1	2	Randomized	3	54	0.15	0.94	1
1	2	Randomized	3	55	0.05	0.9	0
1	2	Randomized	3	56	0.5	0.91	1
1	2	Randomized	3	57	0	1.15	1
1	2	Randomized	3	58	0.05	0.92	0
1	2	Randomized	3	59	0.15	0.93	0
1	2	Randomized	3	60	0.5	0.9	0
1	2	Randomized	3	61	0	1.1	0
1	2	Randomized	3	62	0.5	0.91	1
1	2	Randomized	3	63	0.05	0.94	0
1	2	Randomized	3	64	0.15	1.1	1
1	2	Randomized	4	1	0.5	1.05	1
1	2	Randomized	4	2	0.15	0.95	0
1	2	Randomized	4	3	0	1.2	1
1	2	Randomized	4	4	0.05	1.1	1
1	2	Randomized	4	5	0.15	1	1
1	2	Randomized	4	6	0	1.15	1
1	2	Randomized	4	7	0.5	1	1
1	2	Randomized	4	8	0.05	1.05	1
1	2	Randomized	4	9	0.05	1	0
1	2	Randomized	4	10	0	1.1	1
1	2	Randomized	4	11	0.15	0.95	0
1	2	Randomized	4	12	0.5	0.95	1
1	2	Randomized	4	13	0	1.05	0
1	2	Randomized	4	14	0.05	1.05	0
1	2	Randomized	4	15	0.5	0.9	1
1	2	Randomized	4	16	0.15	1	0
1	2	Randomized	4	17	0.05	1.1	1
1	2	Randomized	4	18	0	1.1	1
1	2	Randomized	4	19	0.5	0.85	0
1	2	Randomized	4	20	0.15	1.05	1
1	2	Randomized	4	21	0.15	1.03	0
1	2	Randomized	4	22	0	1.05	1
1	2	Randomized	4	23	0.05	1.05	0
1	2	Randomized	4	24	0.5	0.9	1
1	2	Randomized	4	25	0	1	1
1	2	Randomized	4	26	0.5	0.85	0
1	2	Randomized	4	27	0.15	1.04	1
1	2	Randomized	4	28	0.05	1.07	1
1	2	Randomized	4	29	0.5	0.87	0
1	2	Randomized	4	30	0	0.95	0
1	2	Randomized	4	31	0.15	1.03	0
1	2	Randomized	4	32	0.05	1.06	1
1	2	Randomized	4	33	0.5	0.89	0
1	2	Randomized	4	34	0.05	1.05	1
1	2	Randomized	4	35	0	0.97	1
1	2	Randomized	4	36	0.15	1.1	1
1	2	Randomized	4	37	0.05	1.04	1
1	2	Randomized	4	38	0	0.96	0
1	2	Randomized	4	39	0.5	0.91	0
1	2	Randomized	4	40	0.15	1.05	1
1	2	Randomized	4	41	0	0.97	0
1	2	Randomized	4	42	0.15	1	1
1	2	Randomized	4	43	0.05	1.03	1
1	2	Randomized	4	44	0.5	0.93	1
1	2	Randomized	4	45	0	0.98	0
1	2	Randomized	4	46	0.15	0.95	1
1	2	Randomized	4	47	0.05	1.02	1
1	2	Randomized	4	48	0.5	0.92	1
1	2	Randomized	4	49	0	0.99	1
1	2	Randomized	4	50	0.15	0.9	0
1	2	Randomized	4	51	0.05	1.01	0
1	2	Randomized	4	52	0.5	0.91	0
1	2	Randomized	4	53	0.5	0.92	0
1	2	Randomized	4	54	0.05	1.02	1
1	2	Randomized	4	55	0	0.95	0
1	2	Randomized	4	56	0.15	0.95	1
1	2	Randomized	4	57	0	1	1
1	2	Randomized	4	58	0.05	0.85	0
1	2	Randomized	4	59	0.15	0.9	1
1	2	Randomized	4	60	0.5	0.93	1
1	2	Randomized	5	1	0.05	0.95	1
1	2	Randomized	5	2	0.15	0.9	0
1	2	Randomized	5	3	0.5	1.05	1
1	2	Randomized	5	4	0	1.2	1
1	2	Randomized	5	5	0.15	0.95	0
1	2	Randomized	5	6	0.05	0.9	0
1	2	Randomized	5	7	0.5	1	1
1	2	Randomized	5	8	0	1.15	1
1	2	Randomized	5	9	0.15	1	1
1	2	Randomized	5	10	0.05	0.95	0
1	2	Randomized	5	11	0	1.1	1
1	2	Randomized	5	12	0.5	0.95	1
1	2	Randomized	5	13	0.5	0.9	1
1	2	Randomized	5	14	0.05	1	1
1	2	Randomized	5	15	0.15	0.95	1
1	2	Randomized	5	16	0	1.05	0
1	2	Randomized	5	17	0.15	0.9	1
1	2	Randomized	5	18	0.5	0.85	0
1	2	Randomized	5	19	0	1.1	1
1	2	Randomized	5	20	0.05	0.95	1
1	2	Randomized	5	21	0.05	0.9	0
1	2	Randomized	5	22	0	1.05	1
1	2	Randomized	5	23	0.5	0.9	1
1	2	Randomized	5	24	0.15	0.85	0
1	2	Randomized	5	25	0	1	0
1	2	Randomized	5	26	0.5	0.85	1
1	2	Randomized	5	27	0.15	0.9	0
1	2	Randomized	5	28	0.05	0.92	1
1	2	Randomized	5	29	0.5	0.8	0
1	2	Randomized	5	30	0.05	0.91	0
1	2	Randomized	5	31	0	1.02	1
1	2	Randomized	5	32	0.15	0.95	0
1	2	Randomized	5	33	0.15	1	1
1	2	Randomized	5	34	0.5	0.82	0
1	2	Randomized	5	35	0.05	0.92	0
1	2	Randomized	5	36	0	1.01	1
1	2	Randomized	5	37	0.5	0.84	0
1	2	Randomized	5	38	0	1	0
1	2	Randomized	5	39	0.05	0.93	1
1	2	Randomized	5	40	0.15	0.98	0
1	2	Randomized	5	41	0.15	0.99	1
1	2	Randomized	5	42	0	1.01	0
1	2	Randomized	5	43	0.5	0.86	1
1	2	Randomized	5	44	0.05	1	1
1	2	Randomized	5	45	0	1.02	1
1	2	Randomized	5	46	0.05	0.95	1
1	2	Randomized	5	47	0.5	0.85	0
1	2	Randomized	5	48	0.15	0.98	1
1	2	Randomized	5	49	0.5	0.86	0
1	2	Randomized	5	50	0	0.8	0
1	2	Randomized	5	51	0.15	0.97	1
1	2	Randomized	5	52	0.05	0.9	0
1	2	Randomized	5	53	0	0.85	0
1	2	Randomized	5	54	0.5	0.87	0
1	2	Randomized	5	55	0.15	0.96	1
1	2	Randomized	5	56	0.05	0.95	0
1	2	Randomized	5	57	0.15	0.95	0
1	2	Randomized	5	58	0	0.9	0
1	2	Randomized	5	59	0.05	1	0
1	2	Randomized	5	60	0.5	0.88	0
1	2	Randomized	5	61	0.5	0.89	0
1	2	Randomized	5	62	0.05	1.05	1
1	2	Randomized	5	63	0	0.95	1
1	2	Randomized	5	64	0.15	1.05	1
1	2	Randomized	5	65	0.5	0.9	1
1	2	Randomized	5	66	0	0.9	1
1	2	Randomized	5	67	0.15	1	1
1	2	Randomized	5	68	0.05	1	1
1	2	Randomized	6	1	0.05	1.05	1
1	2	Randomized	6	2	0	1.15	1
1	2	Randomized	6	3	0.5	1.1	1
1	2	Randomized	6	4	0.15	0.85	1
1	2	Randomized	6	5	0.5	1.05	1
1	2	Randomized	6	6	0	1.1	1
1	2	Randomized	6	7	0.05	1	0
1	2	Randomized	6	8	0.15	0.8	0
1	2	Randomized	6	9	0	1.05	0
1	2	Randomized	6	10	0.5	1	0
1	2	Randomized	6	11	0.15	0.85	0
1	2	Randomized	6	12	0.05	1.05	1
1	2	Randomized	6	13	0.15	0.9	1
1	2	Randomized	6	14	0.05	1	0
1	2	Randomized	6	15	0.5	1.05	1
1	2	Randomized	6	16	0	1.1	1
1	2	Randomized	6	17	0.5	1	1
1	2	Randomized	6	18	0.15	0.85	0
1	2	Randomized	6	19	0	1.05	0
1	2	Randomized	6	20	0.05	1.02	0
1	2	Randomized	6	21	0.05	1.04	1
1	2	Randomized	6	22	0.15	0.87	0
1	2	Randomized	6	23	0	1.07	1
1	2	Randomized	6	24	0.5	0.95	1
1	2	Randomized	6	25	0.5	0.9	0
1	2	Randomized	6	26	0.05	1.03	1
1	2	Randomized	6	27	0	1.06	1
1	2	Randomized	6	28	0.15	0.89	0
1	2	Randomized	6	29	0.05	1.02	1
1	2	Randomized	6	30	0.15	0.91	0
1	2	Randomized	6	31	0.5	0.92	0
1	2	Randomized	6	32	0	1.05	1
1	2	Randomized	6	33	0	1.04	1
1	2	Randomized	6	34	0.15	0.93	1
1	2	Randomized	6	35	0.5	0.94	1
1	2	Randomized	6	36	0.05	1.01	0
1	2	Randomized	6	37	0.15	0.92	1
1	2	Randomized	6	38	0	1.03	1
1	2	Randomized	6	39	0.05	1.02	1
1	2	Randomized	6	40	0.5	0.93	1
1	2	Randomized	6	41	0	1.02	0
1	2	Randomized	6	42	0.5	0.92	1
1	2	Randomized	6	43	0.05	1.15	1
1	2	Randomized	6	44	0.15	0.91	0
1	2	Randomized	6	45	0	1.03	1
1	2	Randomized	6	46	0.05	1.1	1
1	2	Randomized	6	47	0.5	0.91	0
1	2	Randomized	6	48	0.15	0.92	1
1	2	Randomized	6	49	0.05	1.05	1
1	2	Randomized	6	50	0	0.9	0
1	2	Randomized	6	51	0.15	1.2	1
1	2	Randomized	6	52	0.5	0.92	1
1	2	Randomized	7	1	0.05	1	0
1	2	Randomized	7	2	0.15	0.95	0
1	2	Randomized	7	3	0	1.05	1
1	2	Randomized	7	4	0.5	0.8	0
1	2	Randomized	7	5	0	1	1
1	2	Randomized	7	6	0.5	0.85	1
1	2	Randomized	7	7	0.05	1.05	0
1	2	Randomized	7	8	0.15	1	1
1	2	Randomized	7	9	0.5	0.8	1
1	2	Randomized	7	10	0.05	1.1	0
1	2	Randomized	7	11	0.15	0.95	1
1	2	Randomized	7	12	0	0.95	0
1	2	Randomized	7	13	0.05	1.15	1
1	2	Randomized	7	14	0.15	0.9	0
1	2	Randomized	7	15	0.5	0.75	0
1	2	Randomized	7	16	0	1	1
1	2	Randomized	7	17	0	0.95	0
1	2	Randomized	7	18	0.05	1.1	1
1	2	Randomized	7	19	0.15	0.95	1
1	2	Randomized	7	20	0.5	0.8	0
1	2	Randomized	7	21	0.15	0.93	1
1	2	Randomized	7	22	0	0.97	1
1	2	Randomized	7	23	0.05	1.05	1
1	2	Randomized	7	24	0.5	0.85	0
1	2	Randomized	7	25	0.5	0.9	0
1	2	Randomized	7	26	0.05	1	0
1	2	Randomized	7	27	0.15	0.91	0
1	2	Randomized	7	28	0	0.96	1
1	2	Randomized	7	29	0	0.95	0
1	2	Randomized	7	30	0.05	1.05	1
1	2	Randomized	7	31	0.5	0.95	1
1	2	Randomized	7	32	0.15	0.92	0
1	2	Randomized	7	33	0	0.96	0
1	2	Randomized	7	34	0.05	1.03	1
1	2	Randomized	7	35	0.15	0.93	0
1	2	Randomized	7	36	0.5	0.93	1
1	2	Randomized	7	37	0.15	0.94	0
1	2	Randomized	7	38	0.5	0.91	0
1	2	Randomized	7	39	0	0.97	0
1	2	Randomized	7	40	0.05	1.01	0
1	2	Randomized	7	41	0.15	0.95	0
1	2	Randomized	7	42	0.05	1.02	0
1	2	Randomized	7	43	0.5	0.92	1
1	2	Randomized	7	44	0	0.98	1
1	2	Randomized	7	45	0.15	0.96	1
1	2	Randomized	7	46	0.5	0.91	0
1	2	Randomized	7	47	0	0.8	0
1	2	Randomized	7	48	0.05	1.03	0
1	2	Randomized	7	49	0	0.85	0
1	2	Randomized	7	50	0.05	1.04	1
1	2	Randomized	7	51	0.5	1.1	1
1	2	Randomized	7	52	0.15	0.95	0
1	2	Randomized	7	53	0	0.9	0
1	2	Randomized	7	54	0.15	1.05	1
1	2	Randomized	7	55	0.5	1.05	1
1	2	Randomized	7	56	0.05	1.03	1
1	2	Randomized	7	57	0.05	1.02	0
1	2	Randomized	7	58	0.15	1	1
1	2	Randomized	7	59	0	0.95	0
1	2	Randomized	7	60	0.5	1	1
1	2	Randomized	8	1	0	1.2	1
1	2	Randomized	8	2	0.5	0.85	0
1	2	Randomized	8	3	0.05	0.95	0
1	2	Randomized	8	4	0.15	0.85	0
1	2	Randomized	8	5	0.15	0.9	0
1	2	Randomized	8	6	0	1.15	1
1	2	Randomized	8	7	0.05	1	0
1	2	Randomized	8	8	0.5	0.9	1
1	2	Randomized	8	9	0	1.1	1
1	2	Randomized	8	10	0.5	0.85	1
1	2	Randomized	8	11	0.05	1.05	1
1	2	Randomized	8	12	0.15	0.95	1
1	2	Randomized	8	13	0.5	0.8	0
1	2	Randomized	8	14	0	1.05	0
1	2	Randomized	8	15	0.05	1	1
1	2	Randomized	8	16	0.15	0.9	0
1	2	Randomized	8	17	0.05	0.95	0
1	2	Randomized	8	18	0	1.1	0
1	2	Randomized	8	19	0.15	0.95	0
1	2	Randomized	8	20	0.5	0.85	0
1	2	Randomized	8	21	0.5	0.9	1
1	2	Randomized	8	22	0	1.15	1
1	2	Randomized	8	23	0.15	1	1
1	2	Randomized	8	24	0.05	1	1
1	2	Randomized	8	25	0.05	0.98	1
1	2	Randomized	8	26	0	1.1	0
1	2	Randomized	8	27	0.5	0.88	0
1	2	Randomized	8	28	0.15	0.98	1
1	2	Randomized	8	29	0	1.12	0
1	2	Randomized	8	30	0.5	0.89	0
1	2	Randomized	8	31	0.15	0.96	1
1	2	Randomized	8	32	0.05	0.96	0
1	2	Randomized	8	33	0.5	0.9	0
1	2	Randomized	8	34	0	1.14	1
1	2	Randomized	8	35	0.15	0.94	1
1	2	Randomized	8	36	0.05	0.97	1
1	2	Randomized	8	37	0.5	0.91	1
1	2	Randomized	8	38	0.15	0.92	1
1	2	Randomized	8	39	0	1.13	1
1	2	Randomized	8	40	0.05	0.96	1
1	2	Randomized	8	41	0.05	0.95	0
1	2	Randomized	8	42	0.15	0.9	1
1	2	Randomized	8	43	0	1.12	1
1	2	Randomized	8	44	0.5	0.9	1
1	2	Randomized	8	45	0	1.11	1
1	2	Randomized	8	46	0.5	0.89	1
1	2	Randomized	8	47	0.15	0.88	0
1	2	Randomized	8	48	0.05	1	1
1	2	Randomized	8	49	0.15	0.89	1
1	2	Randomized	8	50	0.5	0.88	0
1	2	Randomized	8	51	0.05	0.95	0
1	2	Randomized	8	52	0	1.1	1
1	2	Randomized	8	53	0.05	1	0
1	2	Randomized	8	54	0.5	1	1
1	2	Randomized	8	55	0	1.09	1
1	2	Randomized	8	56	0.15	0.88	0
1	2	Randomized	8	57	0.5	0.95	1
1	2	Randomized	8	58	0.05	1.05	1
1	2	Randomized	8	59	0	1.08	0
1	2	Randomized	8	60	0.15	0.9	0
1	2	Randomized	8	61	0.15	0.95	1
1	2	Randomized	8	62	0	1.09	1
1	2	Randomized	8	63	0.5	0.9	1
1	2	Randomized	8	64	0.05	1	1
1	3	Randomized	1	1	0.15	1.2	1
1	3	Randomized	1	2	0.5	1.2	1
1	3	Randomized	1	3	0.05	1	1
1	3	Randomized	1	4	0	1.1	1
1	3	Randomized	1	5	0.15	1.15	1
1	3	Randomized	1	6	0	1.05	1
1	3	Randomized	1	7	0.5	1.15	1
1	3	Randomized	1	8	0.05	0.95	1
1	3	Randomized	1	9	0.5	1.1	1
1	3	Randomized	1	10	0.05	0.9	0
1	3	Randomized	1	11	0.15	1.1	1
1	3	Randomized	1	12	0	1	1
1	3	Randomized	1	13	0.15	1.05	1
1	3	Randomized	1	14	0	0.95	0
1	3	Randomized	1	15	0.5	1.05	1
1	3	Randomized	1	16	0.05	0.95	0
1	3	Randomized	1	17	0	1	1
1	3	Randomized	1	18	0.15	1	1
1	3	Randomized	1	19	0.5	1	0
1	3	Randomized	1	20	0.05	1	1
1	3	Randomized	1	21	0.5	1.05	1
1	3	Randomized	1	22	0.05	0.95	0
1	3	Randomized	1	23	0	0.95	0
1	3	Randomized	1	24	0.15	0.95	0
1	3	Randomized	1	25	0.15	1	0
1	3	Randomized	1	26	0.5	1	1
1	3	Randomized	1	27	0.05	0.97	0
1	3	Randomized	1	28	0	0.97	1
1	3	Randomized	1	29	0.5	0.95	0
1	3	Randomized	1	30	0	0.96	0
1	3	Randomized	1	31	0.05	0.99	1
1	3	Randomized	1	32	0.15	1.05	0
1	3	Randomized	1	33	0.15	1.1	1
1	3	Randomized	1	34	0.05	0.98	1
1	3	Randomized	1	35	0.5	0.97	1
1	3	Randomized	1	36	0	0.97	1
1	3	Randomized	1	37	0.5	0.96	0
1	3	Randomized	1	38	0.05	0.97	0
1	3	Randomized	1	39	0	1.2	1
1	3	Randomized	1	40	0.15	1.05	1
1	3	Randomized	1	41	0.5	0.97	1
1	3	Randomized	1	42	0.05	0.98	1
1	3	Randomized	1	43	0	1.15	1
1	3	Randomized	1	44	0.15	1	1
1	3	Randomized	1	45	0.05	1.15	1
1	3	Randomized	1	46	0.15	0.95	1
1	3	Randomized	1	47	0.5	1.15	1
1	3	Randomized	1	48	0	1.1	1
1	3	Randomized	1	49	0.5	1.1	0
1	3	Randomized	1	50	0	1.05	1
1	3	Randomized	1	51	0.05	1.1	1
1	3	Randomized	1	52	0.15	0.9	0
1	3	Randomized	1	53	0.15	0.92	0
1	3	Randomized	1	54	0.5	1.15	1
1	3	Randomized	1	55	0.05	1.05	0
1	3	Randomized	1	56	0	1	1
1	3	Randomized	1	57	0.15	0.94	0
1	3	Randomized	1	58	0	0.95	1
1	3	Randomized	1	59	0.5	1.1	0
1	3	Randomized	1	60	0.05	1.1	1
1	3	Randomized	1	61	0.5	1.12	1
1	3	Randomized	1	62	0.15	0.96	1
1	3	Randomized	1	63	0.05	1.05	0
1	3	Randomized	1	64	0	0.9	0
1	3	Randomized	1	65	0.05	1.07	1
1	3	Randomized	1	66	0	0.95	0
1	3	Randomized	1	67	0.5	1.11	1
1	3	Randomized	1	68	0.15	0.95	0
1	3	Randomized	1	69	0.5	1.1	1
1	3	Randomized	1	70	0	1	0
1	3	Randomized	1	71	0.15	0.96	1
1	3	Randomized	1	72	0.05	1.06	1
1	3	Randomized	2	1	0.5	0.85	1
1	3	Randomized	2	2	0	1	0
1	3	Randomized	2	3	0.05	1	1
1	3	Randomized	2	4	0.15	1	0
1	3	Randomized	2	5	0.15	1.05	1
1	3	Randomized	2	6	0	1.05	1
1	3	Randomized	2	7	0.05	0.95	1
1	3	Randomized	2	8	0.5	0.8	0
1	3	Randomized	2	9	0.05	0.9	0
1	3	Randomized	2	10	0.5	0.85	0
1	3	Randomized	2	11	0.15	1	0
1	3	Randomized	2	12	0	1	0
1	3	Randomized	2	13	0.15	1.05	1
1	3	Randomized	2	14	0.5	0.9	0
1	3	Randomized	2	15	0.05	0.95	0
1	3	Randomized	2	16	0	1.05	0
1	3	Randomized	2	17	0.15	1.03	1
1	3	Randomized	2	18	0	1.1	1
1	3	Randomized	2	19	0.5	0.95	1
1	3	Randomized	2	20	0.05	1	1
1	3	Randomized	2	21	0.05	0.95	0
1	3	Randomized	2	22	0.5	0.9	0
1	3	Randomized	2	23	0.15	1.01	1
1	3	Randomized	2	24	0	1.08	1
1	3	Randomized	2	25	0.05	0.97	0
1	3	Randomized	2	26	0.5	0.92	1
1	3	Randomized	2	27	0.15	0.99	0
1	3	Randomized	2	28	0	1.06	1
1	3	Randomized	2	29	0.05	0.99	0
1	3	Randomized	2	30	0.15	1	1
1	3	Randomized	2	31	0.5	0.91	0
1	3	Randomized	2	32	0	1.04	1
1	3	Randomized	2	33	0.05	1.01	1
1	3	Randomized	2	34	0.5	0.92	0
1	3	Randomized	2	35	0.15	0.99	1
1	3	Randomized	2	36	0	1.02	0
1	3	Randomized	2	37	0.05	1	1
1	3	Randomized	2	38	0.5	0.93	1
1	3	Randomized	2	39	0.15	0.98	1
1	3	Randomized	2	40	0	1.03	1
1	3	Randomized	2	41	0.15	0.97	0
1	3	Randomized	2	42	0.5	1.05	1
1	3	Randomized	2	43	0.05	0.99	0
1	3	Randomized	2	44	0	1.02	0
1	3	Randomized	2	45	0.05	1	0
1	3	Randomized	2	46	0	1.15	1
1	3	Randomized	2	47	0.5	1	1
1	3	Randomized	2	48	0.15	0.9	0
1	3	Randomized	2	49	0.15	0.95	1
1	3	Randomized	2	50	0.05	1.01	1
1	3	Randomized	2	51	0	1.1	1
1	3	Randomized	2	52	0.5	0.95	1
1	3	Randomized	3	1	0.5	0.95	0
1	3	Randomized	3	2	0	1.05	0
1	3	Randomized	3	3	0.05	0.95	0
1	3	Randomized	3	4	0.15	0.85	0
1	3	Randomized	3	5	0.05	1	0
1	3	Randomized	3	6	0.5	1	1
1	3	Randomized	3	7	0.15	0.9	0
1	3	Randomized	3	8	0	1.1	0
1	3	Randomized	3	9	0.5	0.95	0
1	3	Randomized	3	10	0.05	1.05	1
1	3	Randomized	3	11	0	1.15	1
1	3	Randomized	3	12	0.15	0.95	0
1	3	Randomized	3	13	0.05	1	1
1	3	Randomized	3	14	0.5	1	0
1	3	Randomized	3	15	0	1.1	1
1	3	Randomized	3	16	0.15	1	1
1	3	Randomized	3	17	0.15	0.95	0
1	3	Randomized	3	18	0.5	1.05	1
1	3	Randomized	3	19	0.05	0.95	0
1	3	Randomized	3	20	0	1.05	0
1	3	Randomized	3	21	0	1.1	0
1	3	Randomized	3	22	0.05	1	1
1	3	Randomized	3	23	0.5	1.03	1
1	3	Randomized	3	24	0.15	1	1
1	3	Randomized	3	25	0.05	0.98	0
1	3	Randomized	3	26	0	1.15	1
1	3	Randomized	3	27	0.15	0.98	1
1	3	Randomized	3	28	0.5	1.01	0
1	3	Randomized	3	29	0.05	0.99	0
1	3	Randomized	3	30	0.15	0.96	0
1	3	Randomized	3	31	0	1.13	1
1	3	Randomized	3	32	0.5	1.02	1
1	3	Randomized	3	33	0.05	1	1
1	3	Randomized	3	34	0	1.11	0
1	3	Randomized	3	35	0.5	1.01	0
1	3	Randomized	3	36	0.15	0.97	0
1	3	Randomized	3	37	0.05	0.99	1
1	3	Randomized	3	38	0.15	0.98	0
1	3	Randomized	3	39	0.5	0.85	0
1	3	Randomized	3	40	0	1.12	1
1	3	Randomized	3	41	0	1.11	1
1	3	Randomized	3	42	0.5	0.9	1
1	3	Randomized	3	43	0.15	0.99	0
1	3	Randomized	3	44	0.05	0.98	1
1	3	Randomized	3	45	0.05	0.97	0
1	3	Randomized	3	46	0.5	0.85	0
1	3	Randomized	3	47	0.15	1	0
1	3	Randomized	3	48	0	1.1	1
1	3	Randomized	3	49	0.15	1.01	1
1	3	Randomized	3	50	0	1.09	1
1	3	Randomized	3	51	0.05	1.1	1
1	3	Randomized	3	52	0.5	0.9	0
1	3	Randomized	3	53	0.5	0.95	1
1	3	Randomized	3	54	0	1.08	0
1	3	Randomized	3	55	0.05	1.05	1
1	3	Randomized	3	56	0.15	1	0
1	3	Randomized	4	1	0.5	1.2	1
1	3	Randomized	4	2	0.05	0.95	0
1	3	Randomized	4	3	0.15	1.05	1
1	3	Randomized	4	4	0	0.95	1
1	3	Randomized	4	5	0.05	1	1
1	3	Randomized	4	6	0.15	1	1
1	3	Randomized	4	7	0.5	1.15	1
1	3	Randomized	4	8	0	0.9	0
1	3	Randomized	4	9	0.05	0.95	0
1	3	Randomized	4	10	0.15	0.95	0
1	3	Randomized	4	11	0	0.95	1
1	3	Randomized	4	12	0.5	1.1	1
1	3	Randomized	4	13	0.5	1.05	1
1	3	Randomized	4	14	0.15	1	0
1	3	Randomized	4	15	0.05	1	0
1	3	Randomized	4	16	0	0.9	0
1	3	Randomized	4	17	0.05	1.05	1
1	3	Randomized	4	18	0.15	1.05	1
1	3	Randomized	4	19	0.5	1	0
1	3	Randomized	4	20	0	0.92	0
1	3	Randomized	4	21	0.15	1	0
1	3	Randomized	4	22	0.05	1.03	0
1	3	Randomized	4	23	0	0.94	0
1	3	Randomized	4	24	0.5	1.05	1
1	3	Randomized	4	25	0.15	1.02	0
1	3	Randomized	4	26	0	0.96	0
1	3	Randomized	4	27	0.5	1	0
1	3	Randomized	4	28	0.05	1.04	1
1	3	Randomized	4	29	0.5	1.02	1
1	3	Randomized	4	30	0	0.98	0
1	3	Randomized	4	31	0.15	1.04	1
1	3	Randomized	4	32	0.05	1.03	0
1	3	Randomized	4	33	0	1	0
1	3	Randomized	4	34	0.15	1.03	1
1	3	Randomized	4	35	0.05	1.1	1
1	3	Randomized	4	36	0.5	1.01	1
1	3	Randomized	4	37	0.15	1.02	1
1	3	Randomized	4	38	0	1.02	1
1	3	Randomized	4	39	0.05	1.05	0
1	3	Randomized	4	40	0.5	1	1
1	3	Randomized	4	41	0.05	1.1	1
1	3	Randomized	4	42	0.5	0.99	1
1	3	Randomized	4	43	0.15	1.01	0
1	3	Randomized	4	44	0	1.01	0
1	3	Randomized	4	45	0	1.02	0
1	3	Randomized	4	46	0.05	1.05	0
1	3	Randomized	4	47	0.15	1.02	0
1	3	Randomized	4	48	0.5	0.98	1
1	3	Randomized	4	49	0.15	1.03	0
1	3	Randomized	4	50	0	1.03	1
1	3	Randomized	4	51	0.05	1.07	1
1	3	Randomized	4	52	0.5	0.97	1
1	3	Randomized	4	53	0	1.2	1
1	3	Randomized	4	54	0.05	1.06	1
1	3	Randomized	4	55	0.5	0.96	1
1	3	Randomized	4	56	0.15	1.04	1
1	3	Randomized	4	57	0.5	0.95	1
1	3	Randomized	4	58	0.15	1.2	1
1	3	Randomized	4	59	0	1.15	1
1	3	Randomized	4	60	0.05	1.05	1
1	3	Randomized	4	61	0.5	0.94	0
1	3	Randomized	4	62	0	1.1	0
1	3	Randomized	4	63	0.15	1.15	1
1	3	Randomized	4	64	0.05	1.04	1
1	3	Randomized	4	65	0.15	1.1	1
1	3	Randomized	4	66	0	1.15	0
1	3	Randomized	4	67	0.5	0.95	0
1	3	Randomized	4	68	0.05	1.03	0
1	3	Randomized	4	69	0.15	1.05	1
1	3	Randomized	4	70	0.05	1.04	0
1	3	Randomized	4	71	0.5	0.96	1
1	3	Randomized	4	72	0	1.2	1
1	3	Randomized	5	1	0.05	1.05	0
1	3	Randomized	5	2	0.5	0.95	0
1	3	Randomized	5	3	0.15	1.2	1
1	3	Randomized	5	4	0	1	0
1	3	Randomized	5	5	0	1.05	1
1	3	Randomized	5	6	0.5	1	0
1	3	Randomized	5	7	0.15	1.15	1
1	3	Randomized	5	8	0.05	1.1	1
1	3	Randomized	5	9	0.5	1.05	1
1	3	Randomized	5	10	0.05	1.05	1
1	3	Randomized	5	11	0.15	1.1	1
1	3	Randomized	5	12	0	1	0
1	3	Randomized	5	13	0.15	1.05	1
1	3	Randomized	5	14	0.05	1	1
1	3	Randomized	5	15	0.5	1	1
1	3	Randomized	5	16	0	1.05	1
1	3	Randomized	5	17	0.15	1	1
1	3	Randomized	5	18	0.5	0.95	0
1	3	Randomized	5	19	0.05	0.95	0
1	3	Randomized	5	20	0	1.03	1
1	3	Randomized	5	21	0.5	1	1
1	3	Randomized	5	22	0.15	0.95	1
1	3	Randomized	5	23	0.05	1	0
1	3	Randomized	5	24	0	1.01	0
1	3	Randomized	5	25	0.5	0.98	1
1	3	Randomized	5	26	0.05	1.05	1
1	3	Randomized	5	27	0.15	0.9	0
1	3	Randomized	5	28	0	1.02	1
1	3	Randomized	5	29	0.5	0.96	1
1	3	Randomized	5	30	0.05	1.03	1
1	3	Randomized	5	31	0	1.01	0
1	3	Randomized	5	32	0.15	0.95	0
1	3	Randomized	5	33	0.05	1.01	1
1	3	Randomized	5	34	0	0.85	0
1	3	Randomized	5	35	0.15	1	1
1	3	Randomized	5	36	0.5	0.94	0
1	3	Randomized	5	37	0.5	0.95	0
1	3	Randomized	5	38	0	0.9	0
1	3	Randomized	5	39	0.15	0.95	0
1	3	Randomized	5	40	0.05	0.99	1
1	3	Randomized	5	41	0	0.95	0
1	3	Randomized	5	42	0.15	0.97	0
1	3	Randomized	5	43	0.05	0.97	1
1	3	Randomized	5	44	0.5	0.96	0
1	3	Randomized	5	45	0.05	0.95	0
1	3	Randomized	5	46	0.15	0.99	0
1	3	Randomized	5	47	0.5	0.97	0
1	3	Randomized	5	48	0	1	0
1	3	Randomized	5	49	0	1.05	1
1	3	Randomized	5	50	0.05	0.96	0
1	3	Randomized	5	51	0.15	1.01	1
1	3	Randomized	5	52	0.5	0.98	1
1	3	Randomized	5	53	0	1	1
1	3	Randomized	5	54	0.05	0.97	1
1	3	Randomized	5	55	0.5	0.97	1
1	3	Randomized	5	56	0.15	1	0
1	3	Randomized	5	57	0	0.95	0
1	3	Randomized	5	58	0.15	1.01	1
1	3	Randomized	5	59	0.5	0.96	1
1	3	Randomized	5	60	0.05	0.96	0
1	3	Randomized	5	61	0.15	1.2	1
1	3	Randomized	5	62	0.05	1.15	1
1	3	Randomized	5	63	0	1	1
1	3	Randomized	5	64	0.5	0.95	1
1	3	Randomized	5	65	0.15	1.15	1
1	3	Randomized	5	66	0.05	1.1	1
1	3	Randomized	5	67	0	0.98	1
1	3	Randomized	5	68	0.5	0.94	1
1	3	Randomized	5	69	0.5	0.93	0
1	3	Randomized	5	70	0.15	1.1	1
1	3	Randomized	5	71	0	0.96	0
1	3	Randomized	5	72	0.05	1.05	1
1	3	Randomized	6	1	0.5	0.95	1
1	3	Randomized	6	2	0.05	1.15	1
1	3	Randomized	6	3	0.15	1.2	1
1	3	Randomized	6	4	0	1.15	0
1	3	Randomized	6	5	0.15	1.15	1
1	3	Randomized	6	6	0	1.2	1
1	3	Randomized	6	7	0.5	0.9	0
1	3	Randomized	6	8	0.05	1.1	1
1	3	Randomized	6	9	0	1.15	1
1	3	Randomized	6	10	0.5	0.95	0
1	3	Randomized	6	11	0.15	1.1	1
1	3	Randomized	6	12	0.05	1.05	1
1	3	Randomized	6	13	0.5	1	1
1	3	Randomized	6	14	0	1.1	1
1	3	Randomized	6	15	0.05	1	1
1	3	Randomized	6	16	0.15	1.05	1
1	3	Randomized	6	17	0	1.05	0
1	3	Randomized	6	18	0.15	1	1
1	3	Randomized	6	19	0.5	0.95	0
1	3	Randomized	6	20	0.05	0.95	1
1	3	Randomized	6	21	0.15	0.95	0
1	3	Randomized	6	22	0.5	0.97	1
1	3	Randomized	6	23	0	1.1	1
1	3	Randomized	6	24	0.05	0.9	0
1	3	Randomized	6	25	0.05	0.95	0
1	3	Randomized	6	26	0.5	0.96	0
1	3	Randomized	6	27	0	1.08	1
1	3	Randomized	6	28	0.15	1	0
1	3	Randomized	6	29	0.05	1	0
1	3	Randomized	6	30	0	1.06	0
1	3	Randomized	6	31	0.5	0.97	1
1	3	Randomized	6	32	0.15	1.05	0
1	3	Randomized	6	33	0.15	1.1	1
1	3	Randomized	6	34	0	1.07	1
1	3	Randomized	6	35	0.05	1.05	1
1	3	Randomized	6	36	0.5	0.8	0
1	3	Randomized	6	37	0.15	1.05	1
1	3	Randomized	6	38	0	1.06	1
1	3	Randomized	6	39	0.05	1	0
1	3	Randomized	6	40	0.5	0.85	0
1	3	Randomized	6	41	0.5	0.9	0
1	3	Randomized	6	42	0.15	1	1
1	3	Randomized	6	43	0	1.05	0
1	3	Randomized	6	44	0.05	1.02	0
1	3	Randomized	6	45	0.05	1.04	1
1	3	Randomized	6	46	0	1.05	0
1	3	Randomized	6	47	0.15	0.95	0
1	3	Randomized	6	48	0.5	0.95	1
1	3	Randomized	6	49	0.15	0.97	0
1	3	Randomized	6	50	0.5	0.9	0
1	3	Randomized	6	51	0.05	1.03	1
1	3	Randomized	6	52	0	1.1	1
1	3	Randomized	6	53	0.5	0.95	1
1	3	Randomized	6	54	0	1.05	1
1	3	Randomized	6	55	0.05	1.02	0
1	3	Randomized	6	56	0.15	0.99	1
1	3	Randomized	6	57	0	1	1
1	3	Randomized	6	58	0.05	1.03	1
1	3	Randomized	6	59	0.15	0.98	0
1	3	Randomized	6	60	0.5	0.93	1
1	3	Randomized	6	61	0.15	0.99	1
1	3	Randomized	6	62	0	0.95	0
1	3	Randomized	6	63	0.05	1.05	1
1	3	Randomized	6	64	0.5	0.91	0
1	3	Randomized	7	1	0.15	1	1
1	3	Randomized	7	2	0.05	0.8	0
1	3	Randomized	7	3	0	1.15	1
1	3	Randomized	7	4	0.5	0.95	1
1	3	Randomized	7	5	0.15	0.95	0
1	3	Randomized	7	6	0.05	0.85	0
1	3	Randomized	7	7	0	1.1	1
1	3	Randomized	7	8	0.5	0.9	1
1	3	Randomized	7	9	0	1.05	0
1	3	Randomized	7	10	0.05	0.9	0
1	3	Randomized	7	11	0.5	0.85	1
1	3	Randomized	7	12	0.15	1	1
1	3	Randomized	7	13	0	1.1	0
1	3	Randomized	7	14	0.15	0.95	0
1	3	Randomized	7	15	0.5	0.8	0
1	3	Randomized	7	16	0.05	0.95	0
1	3	Randomized	7	17	0.15	0.97	0
1	3	Randomized	7	18	0.05	1	1
1	3	Randomized	7	19	0.5	0.85	0
1	3	Randomized	7	20	0	1.15	1
1	3	Randomized	7	21	0.05	0.95	0
1	3	Randomized	7	22	0.15	0.99	0
1	3	Randomized	7	23	0.5	0.9	0
1	3	Randomized	7	24	0	1.1	1
1	3	Randomized	7	25	0.15	1.01	1
1	3	Randomized	7	26	0.05	1	0
1	3	Randomized	7	27	0	1.05	1
1	3	Randomized	7	28	0.5	0.95	0
1	3	Randomized	7	29	0.05	1.05	1
1	3	Randomized	7	30	0.5	1	1
1	3	Randomized	7	31	0	1	0
1	3	Randomized	7	32	0.15	1	0
1	3	Randomized	7	33	0.15	1.01	1
1	3	Randomized	7	34	0.5	0.95	1
1	3	Randomized	7	35	0	1.02	1
1	3	Randomized	7	36	0.05	1.03	0
1	3	Randomized	7	37	0	1.01	1
1	3	Randomized	7	38	0.5	0.9	0
1	3	Randomized	7	39	0.15	0.85	0
1	3	Randomized	7	40	0.05	1.04	1
1	3	Randomized	7	41	0	1	1
1	3	Randomized	7	42	0.5	0.92	1
1	3	Randomized	7	43	0.05	1.03	1
1	3	Randomized	7	44	0.15	0.9	0
1	3	Randomized	7	45	0	0.99	0
1	3	Randomized	7	46	0.15	0.95	0
1	3	Randomized	7	47	0.05	1.02	1
1	3	Randomized	7	48	0.5	0.91	1
1	3	Randomized	7	49	0	1	1
1	3	Randomized	7	50	0.15	1	1
1	3	Randomized	7	51	0.5	0.9	0
1	3	Randomized	7	52	0.05	1.01	1
1	3	Randomized	7	53	0.05	1	0
1	3	Randomized	7	54	0	0.8	0
1	3	Randomized	7	55	0.15	0.95	0
1	3	Randomized	7	56	0.5	0.91	1
1	3	Randomized	8	1	0.15	1	0
1	3	Randomized	8	2	0.5	0.9	0
1	3	Randomized	8	3	0.05	0.8	0
1	3	Randomized	8	4	0	0.85	0
1	3	Randomized	8	5	0	0.9	0
1	3	Randomized	8	6	0.15	1.05	1
1	3	Randomized	8	7	0.5	0.95	1
1	3	Randomized	8	8	0.05	0.85	0
1	3	Randomized	8	9	0	0.95	0
1	3	Randomized	8	10	0.5	0.9	0
1	3	Randomized	8	11	0.15	1	1
1	3	Randomized	8	12	0.05	0.9	0
1	3	Randomized	8	13	0.5	0.95	0
1	3	Randomized	8	14	0	1	1
1	3	Randomized	8	15	0.05	0.95	0
1	3	Randomized	8	16	0.15	0.95	0
1	3	Randomized	8	17	0.05	1	0
1	3	Randomized	8	18	0.15	1	1
1	3	Randomized	8	19	0.5	1	1
1	3	Randomized	8	20	0	0.95	0
1	3	Randomized	8	21	0.15	0.98	1
1	3	Randomized	8	22	0.05	1.05	1
1	3	Randomized	8	23	0	1	1
1	3	Randomized	8	24	0.5	0.98	1
1	3	Randomized	8	25	0.15	0.96	1
1	3	Randomized	8	26	0.05	1	1
1	3	Randomized	8	27	0.5	0.96	0
1	3	Randomized	8	28	0	0.98	0
1	3	Randomized	8	29	0.05	0.95	0
1	3	Randomized	8	30	0.5	0.97	1
1	3	Randomized	8	31	0	0.99	0
1	3	Randomized	8	32	0.15	0.94	0
1	3	Randomized	8	33	0	1	1
1	3	Randomized	8	34	0.15	0.95	0
1	3	Randomized	8	35	0.05	1	0
1	3	Randomized	8	36	0.5	0.96	1
1	3	Randomized	8	37	0.15	0.96	0
1	3	Randomized	8	38	0.5	0.95	1
1	3	Randomized	8	39	0.05	1.05	0
1	3	Randomized	8	40	0	0.99	0
1	3	Randomized	8	41	0.5	0.94	0
1	3	Randomized	8	42	0	0.85	0
1	3	Randomized	8	43	0.05	1.1	1
1	3	Randomized	8	44	0.15	0.97	0
1	3	Randomized	8	45	0.5	1.2	1
1	3	Randomized	8	46	0.05	1.08	1
1	3	Randomized	8	47	0	0.9	0
1	3	Randomized	8	48	0.15	0.98	0
1	3	Randomized	8	49	0	0.95	0
1	3	Randomized	8	50	0.15	0.99	1
1	3	Randomized	8	51	0.5	1.15	1
1	3	Randomized	8	52	0.05	1.06	1
1	3	Randomized	8	53	0.15	0.98	1
1	3	Randomized	8	54	0.5	1.1	1
1	3	Randomized	8	55	0.05	1.04	1
1	3	Randomized	8	56	0	1	1
1	3	Randomized	8	57	0.15	0.97	0
1	3	Randomized	8	58	0	0.95	0
1	3	Randomized	8	59	0.5	1.05	1
1	3	Randomized	8	60	0.05	1.02	1
1	3	Randomized	8	61	0.15	1.15	1
1	3	Randomized	8	62	0.5	1	1
1	3	Randomized	8	63	0	1	0
1	3	Randomized	8	64	0.05	1	0
1	3	Randomized	8	65	0	1.05	1
1	3	Randomized	8	66	0.15	1.1	1
1	3	Randomized	8	67	0.5	0.95	1
1	3	Randomized	8	68	0.05	1.01	1
1	3	Randomized	8	69	0.05	1	1
1	3	Randomized	8	70	0	1.03	1
1	3	Randomized	8	71	0.15	1.05	1
1	3	Randomized	8	72	0.5	0.9	0
1	3	Randomized	8	73	0.05	0.99	1
1	3	Randomized	8	74	0.5	0.95	1
1	3	Randomized	8	75	0	1.01	1
1	3	Randomized	8	76	0.15	1	1
1	3	Randomized	8	77	0.15	0.95	1
1	3	Randomized	8	78	0	0.99	0
1	3	Randomized	8	79	0.5	0.9	1
1	3	Randomized	8	80	0.05	0.98	1
1	3	Randomized	8	81	0.05	0.97	1
1	3	Randomized	8	82	0	1	0
1	3	Randomized	8	83	0.15	0.9	0
1	3	Randomized	8	84	0.5	0.85	0
1	3	Randomized	8	85	0	1.01	0
1	3	Randomized	8	86	0.15	0.95	0
1	3	Randomized	8	87	0.05	0.96	1
1	3	Randomized	8	88	0.5	0.87	0
1	3	Randomized	8	89	0.5	0.89	0
1	3	Randomized	8	90	0	1.02	1
1	3	Randomized	8	91	0.05	0.95	0
1	3	Randomized	8	92	0.15	1	0
1	4	Randomized	1	1	0.15	1.05	1
1	4	Randomized	1	2	0	1.1	1
1	4	Randomized	1	3	0.5	1.2	1
1	4	Randomized	1	4	0.05	0.9	0
1	4	Randomized	1	5	0.5	1.15	1
1	4	Randomized	1	6	0.05	0.95	1
1	4	Randomized	1	7	0.15	1	1
1	4	Randomized	1	8	0	1.05	0
1	4	Randomized	1	9	0.5	1.1	1
1	4	Randomized	1	10	0	1.1	0
1	4	Randomized	1	11	0.05	0.9	0
1	4	Randomized	1	12	0.15	0.95	1
1	4	Randomized	1	13	0	1.15	1
1	4	Randomized	1	14	0.5	1.05	1
1	4	Randomized	1	15	0.05	0.95	1
1	4	Randomized	1	16	0.15	0.9	1
1	4	Randomized	1	17	0.05	0.93	0
1	4	Randomized	1	18	0.15	0.85	0
1	4	Randomized	1	19	0.5	1	1
1	4	Randomized	1	20	0	1.1	1
1	4	Randomized	1	21	0.15	0.9	1
1	4	Randomized	1	22	0.05	0.94	0
1	4	Randomized	1	23	0	1.05	1
1	4	Randomized	1	24	0.5	0.95	1
1	4	Randomized	1	25	0.15	0.85	1
1	4	Randomized	1	26	0.05	0.95	0
1	4	Randomized	1	27	0.5	0.9	1
1	4	Randomized	1	28	0	1	1
1	4	Randomized	1	29	0	0.95	0
1	4	Randomized	1	30	0.05	0.96	0
1	4	Randomized	1	31	0.15	0.8	0
1	4	Randomized	1	32	0.5	0.85	1
1	4	Randomized	1	33	0.5	0.8	0
1	4	Randomized	1	34	0	0.97	0
1	4	Randomized	1	35	0.15	0.82	0
1	4	Randomized	1	36	0.05	0.97	0
1	4	Randomized	1	37	0.5	0.85	0
1	4	Randomized	1	38	0.15	0.84	0
1	4	Randomized	1	39	0.05	0.98	0
1	4	Randomized	1	40	0	0.99	0
1	4	Randomized	1	41	0.5	0.9	1
1	4	Randomized	1	42	0	1.01	1
1	4	Randomized	1	43	0.05	0.99	0
1	4	Randomized	1	44	0.15	0.86	0
1	4	Randomized	1	45	0.05	1	0
1	4	Randomized	1	46	0.15	0.88	0
1	4	Randomized	1	47	0.5	0.85	0
1	4	Randomized	1	48	0	1	1
1	4	Randomized	1	49	0	0.99	0
1	4	Randomized	1	50	0.05	1.01	1
1	4	Randomized	1	51	0.15	0.9	1
1	4	Randomized	1	52	0.5	0.87	1
1	4	Randomized	1	53	0.15	0.89	0
1	4	Randomized	1	54	0.05	1	0
1	4	Randomized	1	55	0	1	0
1	4	Randomized	1	56	0.5	0.86	1
1	4	Randomized	1	57	0.15	0.9	0
1	4	Randomized	1	58	0.05	0.85	1
1	4	Randomized	1	59	0	1.01	1
1	4	Randomized	1	60	0.5	0.85	0
1	4	Randomized	1	61	0.05	0.8	0
1	4	Randomized	1	62	0	1.05	1
1	4	Randomized	1	63	0.15	0.91	1
1	4	Randomized	1	64	0.5	0.86	1
1	4	Randomized	2	1	0.15	1.2	1
1	4	Randomized	2	2	0	1	1
1	4	Randomized	2	3	0.5	1.2	1
1	4	Randomized	2	4	0.05	1	0
1	4	Randomized	2	5	0	0.95	1
1	4	Randomized	2	6	0.15	1.15	1
1	4	Randomized	2	7	0.05	1.05	1
1	4	Randomized	2	8	0.5	1.15	1
1	4	Randomized	2	9	0.05	1	1
1	4	Randomized	2	10	0	0.9	0
1	4	Randomized	2	11	0.15	1.1	1
1	4	Randomized	2	12	0.5	1.1	1
1	4	Randomized	2	13	0.15	1.05	1
1	4	Randomized	2	14	0	0.95	0
1	4	Randomized	2	15	0.05	0.95	0
1	4	Randomized	2	16	0.5	1.05	1
1	4	Randomized	2	17	0.05	1	0
1	4	Randomized	2	18	0.5	1	1
1	4	Randomized	2	19	0	1	1
1	4	Randomized	2	20	0.15	1	0
1	4	Randomized	2	21	0	0.95	1
1	4	Randomized	2	22	0.5	0.95	1
1	4	Randomized	2	23	0.05	1.05	1
1	4	Randomized	2	24	0.15	1.05	0
1	4	Randomized	2	25	0.05	1.03	0
1	4	Randomized	2	26	0.5	0.9	0
1	4	Randomized	2	27	0	0.9	1
1	4	Randomized	2	28	0.15	1.1	1
1	4	Randomized	2	29	0	0.85	1
1	4	Randomized	2	30	0.05	1.04	0
1	4	Randomized	2	31	0.5	0.95	1
1	4	Randomized	2	32	0.15	1.05	0
1	4	Randomized	2	33	0.15	1.07	0
1	4	Randomized	2	34	0	0.8	0
1	4	Randomized	2	35	0.05	1.05	1
1	4	Randomized	2	36	0.5	0.9	1
1	4	Randomized	2	37	0.5	0.85	0
1	4	Randomized	2	38	0.05	1.04	1
1	4	Randomized	2	39	0	0.82	1
1	4	Randomized	2	40	0.15	1.09	1
1	4	Randomized	2	41	0	0.81	0
1	4	Randomized	2	42	0.05	1.03	1
1	4	Randomized	2	43	0.5	0.87	0
1	4	Randomized	2	44	0.15	1.08	1
1	4	Randomized	2	45	0.05	1.02	0
1	4	Randomized	2	46	0	0.82	0
1	4	Randomized	2	47	0.5	0.89	0
1	4	Randomized	2	48	0.15	1.07	1
1	4	Randomized	2	49	0	0.83	1
1	4	Randomized	2	50	0.05	0.8	0
1	4	Randomized	2	51	0.15	1.06	1
1	4	Randomized	2	52	0.5	0.91	0
1	4	Randomized	2	53	0	1.1	1
1	4	Randomized	2	54	0.15	1.05	1
1	4	Randomized	2	55	0.5	0.93	1
1	4	Randomized	2	56	0.05	0.85	0
1	4	Randomized	2	57	0.15	1.04	1
1	4	Randomized	2	58	0.05	0.9	1
1	4	Randomized	2	59	0.5	0.92	0
1	4	Randomized	2	60	0	1.05	1
1	4	Randomized	2	61	0.5	0.93	1
1	4	Randomized	2	62	0	1	1
1	4	Randomized	2	63	0.15	1.03	0
1	4	Randomized	2	64	0.05	0.85	0
1	4	Randomized	2	65	0	0.95	0
1	4	Randomized	2	66	0.15	1.04	1
1	4	Randomized	2	67	0.5	1.15	1
1	4	Randomized	2	68	0.05	0.9	0
1	4	Randomized	3	1	0.05	1	0
1	4	Randomized	3	2	0.5	0.95	0
1	4	Randomized	3	3	0.15	1.1	0
1	4	Randomized	3	4	0	0.9	0
1	4	Randomized	3	5	0	0.95	0
1	4	Randomized	3	6	0.15	1.15	1
1	4	Randomized	3	7	0.05	1.05	1
1	4	Randomized	3	8	0.5	1	1
1	4	Randomized	3	9	0.15	1.1	1
1	4	Randomized	3	10	0.05	1	1
1	4	Randomized	3	11	0.5	0.95	1
1	4	Randomized	3	12	0	1	0
1	4	Randomized	3	13	0.15	1.05	0
1	4	Randomized	3	14	0.05	0.95	1
1	4	Randomized	3	15	0.5	0.9	1
1	4	Randomized	3	16	0	1.05	1
1	4	Randomized	3	17	0.15	1.1	1
1	4	Randomized	3	18	0	1	1
1	4	Randomized	3	19	0.05	0.9	0
1	4	Randomized	3	20	0.5	0.85	0
1	4	Randomized	3	21	0.5	0.9	1
1	4	Randomized	3	22	0.15	1.08	1
1	4	Randomized	3	23	0	0.95	1
1	4	Randomized	3	24	0.05	0.95	0
1	4	Randomized	3	25	0.05	1	0
1	4	Randomized	3	26	0	0.9	0
1	4	Randomized	3	27	0.15	1.06	1
1	4	Randomized	3	28	0.5	0.88	0
1	4	Randomized	3	29	0	0.95	1
1	4	Randomized	3	30	0.15	1.04	1
1	4	Randomized	3	31	0.5	0.89	1
1	4	Randomized	3	32	0.05	1.05	0
1	4	Randomized	3	33	0.15	1.02	1
1	4	Randomized	3	34	0	0.93	0
1	4	Randomized	3	35	0.5	0.88	1
1	4	Randomized	3	36	0.05	1.1	1
1	4	Randomized	3	37	0.5	0.87	0
1	4	Randomized	3	38	0	0.94	0
1	4	Randomized	3	39	0.05	1.08	1
1	4	Randomized	3	40	0.15	1	0
1	4	Randomized	3	41	0.15	1.01	0
1	4	Randomized	3	42	0.5	1	0
1	4	Randomized	3	43	0	0.95	1
1	4	Randomized	3	44	0.05	1.06	0
1	4	Randomized	3	45	0.05	1.07	1
1	4	Randomized	3	46	0.15	1.02	1
1	4	Randomized	3	47	0.5	1.05	0
1	4	Randomized	3	48	0	0.94	1
1	4	Randomized	3	49	0.05	1.06	0
1	4	Randomized	3	50	0.5	1.1	1
1	4	Randomized	3	51	0.15	1.01	1
1	4	Randomized	3	52	0	0.93	0
1	4	Randomized	3	53	0.15	1	1
1	4	Randomized	3	54	0.5	1.05	1
1	4	Randomized	3	55	0	1.2	1
1	4	Randomized	3	56	0.05	0.85	0
1	4	Randomized	3	57	0.15	0.99	1
1	4	Randomized	3	58	0.5	1	1
1	4	Randomized	3	59	0.05	0.9	0
1	4	Randomized	3	60	0	1.15	1
1	4	Randomized	3	61	0.15	0.98	0
1	4	Randomized	3	62	0.05	0.95	1
1	4	Randomized	3	63	0	1.1	1
1	4	Randomized	3	64	0.5	0.95	1
1	4	Randomized	4	1	0.5	0.8	0
1	4	Randomized	4	2	0	0.8	0
1	4	Randomized	4	3	0.15	1	1
1	4	Randomized	4	4	0.05	1.2	1
1	4	Randomized	4	5	0.15	0.95	0
1	4	Randomized	4	6	0.5	0.85	0
1	4	Randomized	4	7	0.05	1.15	1
1	4	Randomized	4	8	0	0.85	0
1	4	Randomized	4	9	0.15	1	1
1	4	Randomized	4	10	0.5	0.9	1
1	4	Randomized	4	11	0	0.9	0
1	4	Randomized	4	12	0.05	1.1	1
1	4	Randomized	4	13	0.05	1.05	1
1	4	Randomized	4	14	0.5	0.85	1
1	4	Randomized	4	15	0.15	0.95	1
1	4	Randomized	4	16	0	0.95	0
1	4	Randomized	4	17	0.05	1	1
1	4	Randomized	4	18	0.5	0.8	0
1	4	Randomized	4	19	0.15	0.9	1
1	4	Randomized	4	20	0	1	0
1	4	Randomized	4	21	0.15	0.85	0
1	4	Randomized	4	22	0.5	0.85	0
1	4	Randomized	4	23	0.05	0.95	1
1	4	Randomized	4	24	0	1.05	1
1	4	Randomized	4	25	0	1	0
1	4	Randomized	4	26	0.15	0.87	0
1	4	Randomized	4	27	0.5	0.9	0
1	4	Randomized	4	28	0.05	0.9	0
1	4	Randomized	4	29	0	1.05	1
1	4	Randomized	4	30	0.5	0.95	1
1	4	Randomized	4	31	0.15	0.89	0
1	4	Randomized	4	32	0.05	0.95	0
1	4	Randomized	4	33	0.15	0.91	1
1	4	Randomized	4	34	0.05	1	0
1	4	Randomized	4	35	0.5	0.93	1
1	4	Randomized	4	36	0	1.03	0
1	4	Randomized	4	37	0	1.04	1
1	4	Randomized	4	38	0.5	0.91	0
1	4	Randomized	4	39	0.15	0.9	0
1	4	Randomized	4	40	0.05	1.05	1
1	4	Randomized	4	41	0.05	1	0
1	4	Randomized	4	42	0	1.03	1
1	4	Randomized	4	43	0.5	0.92	1
1	4	Randomized	4	44	0.15	0.91	1
1	4	Randomized	4	45	0	1.02	0
1	4	Randomized	4	46	0.05	1.02	0
1	4	Randomized	4	47	0.15	0.95	0
1	4	Randomized	4	48	0.5	0.91	1
1	4	Randomized	4	49	0.5	0.9	1
1	4	Randomized	4	50	0.05	1.04	0
1	4	Randomized	4	51	0	1.15	1
1	4	Randomized	4	52	0.15	1	1
1	4	Randomized	4	53	0.05	1.06	1
1	4	Randomized	4	54	0.15	0.95	1
1	4	Randomized	4	55	0.5	0.89	0
1	4	Randomized	4	56	0	1.1	1
1	4	Randomized	4	57	0.5	1.15	1
1	4	Randomized	4	58	0.15	0.9	0
1	4	Randomized	4	59	0.05	1.05	1
1	4	Randomized	4	60	0	1.05	0
1	4	Randomized	4	61	0	1.1	1
1	4	Randomized	4	62	0.5	1.1	1
1	4	Randomized	4	63	0.15	0.95	0
1	4	Randomized	4	64	0.05	1.04	1
1	4	Randomized	4	65	0.05	1.03	0
1	4	Randomized	4	66	0	1.05	1
1	4	Randomized	4	67	0.15	1	0
1	4	Randomized	4	68	0.5	1.05	1
1	4	Randomized	4	69	0	1	1
1	4	Randomized	4	70	0.05	1.04	1
1	4	Randomized	4	71	0.15	1.05	1
1	4	Randomized	4	72	0.5	1	0
1	4	Randomized	5	1	0.5	0.85	1
1	4	Randomized	5	2	0.15	1.1	1
1	4	Randomized	5	3	0.05	0.8	0
1	4	Randomized	5	4	0	0.85	0
1	4	Randomized	5	5	0.5	0.8	0
1	4	Randomized	5	6	0	0.9	0
1	4	Randomized	5	7	0.05	0.85	0
1	4	Randomized	5	8	0.15	1.05	1
1	4	Randomized	5	9	0.15	1	1
1	4	Randomized	5	10	0	0.95	0
1	4	Randomized	5	11	0.5	0.85	0
1	4	Randomized	5	12	0.05	0.9	0
1	4	Randomized	5	13	0.5	0.9	1
1	4	Randomized	5	14	0.05	0.95	1
1	4	Randomized	5	15	0.15	0.95	1
1	4	Randomized	5	16	0	1	0
1	4	Randomized	5	17	0.15	0.9	1
1	4	Randomized	5	18	0	1.05	0
1	4	Randomized	5	19	0.05	0.9	0
1	4	Randomized	5	20	0.5	0.85	1
1	4	Randomized	5	21	0.05	0.95	0
1	4	Randomized	5	22	0.5	0.8	0
1	4	Randomized	5	23	0.15	0.85	0
1	4	Randomized	5	24	0	1.1	1
1	4	Randomized	5	25	0.15	0.9	0
1	4	Randomized	5	26	0.05	1	0
1	4	Randomized	5	27	0.5	0.82	0
1	4	Randomized	5	28	0	1.05	1
1	4	Randomized	5	29	0.15	0.95	0
1	4	Randomized	5	30	0.5	0.84	0
1	4	Randomized	5	31	0.05	1.05	1
1	4	Randomized	5	32	0	1	1
1	4	Randomized	5	33	0.15	1	1
1	4	Randomized	5	34	0.5	0.86	0
1	4	Randomized	5	35	0.05	1.03	1
1	4	Randomized	5	36	0	0.95	1
1	4	Randomized	5	37	0.5	0.88	0
1	4	Randomized	5	38	0	0.9	0
1	4	Randomized	5	39	0.15	0.95	1
1	4	Randomized	5	40	0.05	1.01	0
1	4	Randomized	5	41	0.5	0.9	0
1	4	Randomized	5	42	0.05	1.02	0
1	4	Randomized	5	43	0.15	0.9	0
1	4	Randomized	5	44	0	0.95	0
1	4	Randomized	5	45	0.15	0.92	0
1	4	Randomized	5	46	0.05	1.03	1
1	4	Randomized	5	47	0.5	0.92	0
1	4	Randomized	5	48	0	1	1
1	4	Randomized	5	49	0.5	0.94	1
1	4	Randomized	5	50	0.05	1.02	1
1	4	Randomized	5	51	0	0.98	1
1	4	Randomized	5	52	0.15	0.94	0
1	4	Randomized	5	53	0	0.96	0
1	4	Randomized	5	54	0.5	0.93	1
1	4	Randomized	5	55	0.15	0.96	0
1	4	Randomized	5	56	0.05	1.01	0
1	4	Randomized	5	57	0.5	0.92	1
1	4	Randomized	5	58	0	0.97	0
1	4	Randomized	5	59	0.15	0.98	1
1	4	Randomized	5	60	0.05	1.05	1
1	4	Randomized	5	61	0.05	1	1
1	4	Randomized	5	62	0	0.98	1
1	4	Randomized	5	63	0.15	0.97	0
1	4	Randomized	5	64	0.5	0.91	1
1	4	Randomized	5	65	0.5	0.9	0
1	4	Randomized	5	66	0.15	0.98	1
1	4	Randomized	5	67	0	0.97	1
1	4	Randomized	5	68	0.05	0.95	0
1	4	Randomized	5	69	0.5	0.91	1
1	4	Randomized	5	70	0.05	1	1
1	4	Randomized	5	71	0.15	0.95	1
1	4	Randomized	5	72	0	0.96	0
1	4	Randomized	6	1	0.05	1.15	1
1	4	Randomized	6	2	0.15	1.05	1
1	4	Randomized	6	3	0	0.85	1
1	4	Randomized	6	4	0.5	1	1
1	4	Randomized	6	5	0.05	1.1	1
1	4	Randomized	6	6	0.15	1	0
1	4	Randomized	6	7	0	0.8	0
1	4	Randomized	6	8	0.5	0.95	0
1	4	Randomized	6	9	0	0.85	1
1	4	Randomized	6	10	0.05	1.05	1
1	4	Randomized	6	11	0.15	1.05	1
1	4	Randomized	6	12	0.5	1	0
1	4	Randomized	6	13	0.05	1	0
1	4	Randomized	6	14	0	0.8	0
1	4	Randomized	6	15	0.5	1.05	1
1	4	Randomized	6	16	0.15	1	1
1	4	Randomized	6	17	0	0.82	0
1	4	Randomized	6	18	0.15	0.95	1
1	4	Randomized	6	19	0.05	1.05	1
1	4	Randomized	6	20	0.5	1	1
1	4	Randomized	6	21	0	0.84	0
1	4	Randomized	6	22	0.15	0.9	0
1	4	Randomized	6	23	0.5	0.95	1
1	4	Randomized	6	24	0.05	1	0
1	4	Randomized	6	25	0.5	0.9	1
1	4	Randomized	6	26	0	0.86	1
1	4	Randomized	6	27	0.15	0.92	1
1	4	Randomized	6	28	0.05	1.02	1
1	4	Randomized	6	29	0.05	1.01	0
1	4	Randomized	6	30	0.5	0.85	0
1	4	Randomized	6	31	0.15	0.91	0
1	4	Randomized	6	32	0	0.85	0
1	4	Randomized	6	33	0.5	0.87	0
1	4	Randomized	6	34	0.05	1.02	1
1	4	Randomized	6	35	0.15	0.92	1
1	4	Randomized	6	36	0	0.86	1
1	4	Randomized	6	37	0.5	0.89	0
1	4	Randomized	6	38	0.15	0.95	0
1	4	Randomized	6	39	0	0.9	0
1	4	Randomized	6	40	0.05	0.8	0
1	4	Randomized	6	41	0	0.95	0
1	4	Randomized	6	42	0.05	0.85	1
1	4	Randomized	6	43	0.15	1	0
1	4	Randomized	6	44	0.5	0.91	1
1	4	Randomized	6	45	0	1	1
1	4	Randomized	6	46	0.05	0.8	0
1	4	Randomized	6	47	0.15	1.05	1
1	4	Randomized	6	48	0.5	0.9	0
1	4	Randomized	6	49	0.05	0.85	1
1	4	Randomized	6	50	0.5	0.91	0
1	4	Randomized	6	51	0	0.95	0
1	4	Randomized	6	52	0.15	1	1
1	4	Randomized	6	53	0.15	0.95	1
1	4	Randomized	6	54	0.05	0.83	0
1	4	Randomized	6	55	0.5	0.92	0
1	4	Randomized	6	56	0	1	1
1	4	Randomized	6	57	0	0.98	0
1	4	Randomized	6	58	0.05	0.84	0
1	4	Randomized	6	59	0.5	0.93	0
1	4	Randomized	6	60	0.15	0.9	0
1	4	Randomized	6	61	0.15	0.95	0
1	4	Randomized	6	62	0.05	0.85	0
1	4	Randomized	6	63	0.5	0.94	0
1	4	Randomized	6	64	0	0.99	0
1	4	Randomized	6	65	0.5	0.95	0
1	4	Randomized	6	66	0.15	1	1
1	4	Randomized	6	67	0	1	1
1	4	Randomized	6	68	0.05	0.86	0
1	4	Randomized	6	69	0.15	0.98	0
1	4	Randomized	6	70	0.05	0.87	1
1	4	Randomized	6	71	0.5	0.96	0
1	4	Randomized	6	72	0	0.99	0
1	4	Randomized	6	73	0	0.95	0
1	4	Randomized	6	74	0.15	0.99	1
1	4	Randomized	6	75	0.05	0.86	0
1	4	Randomized	6	76	0.5	0.97	1
1	4	Randomized	7	1	0.5	1	1
1	4	Randomized	7	2	0	1.15	0
1	4	Randomized	7	3	0.15	0.9	0
1	4	Randomized	7	4	0.05	0.85	1
1	4	Randomized	7	5	0.15	0.95	0
1	4	Randomized	7	6	0	1.2	1
1	4	Randomized	7	7	0.5	0.95	1
1	4	Randomized	7	8	0.05	0.8	0
1	4	Randomized	7	9	0	1.15	1
1	4	Randomized	7	10	0.05	0.85	0
1	4	Randomized	7	11	0.15	1	0
1	4	Randomized	7	12	0.5	0.9	1
1	4	Randomized	7	13	0	1.1	1
1	4	Randomized	7	14	0.5	0.85	0
1	4	Randomized	7	15	0.05	0.9	1
1	4	Randomized	7	16	0.15	1.05	1
1	4	Randomized	7	17	0.05	0.85	0
1	4	Randomized	7	18	0	1.05	1
1	4	Randomized	7	19	0.15	1	0
1	4	Randomized	7	20	0.5	0.9	0
1	4	Randomized	7	21	0.05	0.87	0
1	4	Randomized	7	22	0.15	1.05	0
1	4	Randomized	7	23	0	1	1
[truncated: 17,149 more rows]
