# Supplementary material for: Apparent speed of motion concomitant with action alters with delay
Source: PLoS One. 2019 Feb 15;14(2):e0212105. doi: 10.1371/journal.pone.0212105 (PMC6377110; doi:10.1371/journal.pone.0212105)
Supplement: S2 Table — (XLSX) [file pone.0212105.s002.xlsx]

## Sheet: Sheet1
Experiment number	Subject id (local)	Subject id (global)	Fixed or Randomized delay in a experimental block	Delay (ms)	PSI	se of PSI	PDI	se of PDI	Exclusion from analysis
1	1	1	r	0	1.0019	0.00886621			0
1	1	1	r	50	1.00616	0.00855379			0
1	1	1	r	150	1.01035	0.00639861			0
1	1	1	r	500	0.935628	0.00960989			0
1	1	1	f	0	0.99713	0.0084614			0
1	1	1	f	50	1.01472	0.00794257			0
1	1	1	f	150	0.98006	0.0110262			0
1	1	1	f	500	0.961872	0.00683236			0
1	2	2	r	0	0.998676	0.012824			0
1	2	2	r	50	0.992136	0.0112269			0
1	2	2	r	150	0.939263	0.0112648			0
1	2	2	r	500	0.894617	0.00898108			0
1	2	2	f	0	0.985009	0.0187758			0
1	2	2	f	50	0.976804	0.0106867			0
1	2	2	f	150	0.9684	0.0152975			0
1	2	2	f	500	0.915584	0.0117338			0
1	3	3	r	0	1.02009	0.0121453			0
1	3	3	r	50	0.993218	0.00789477			0
1	3	3	r	150	0.991108	0.00617374			0
1	3	3	r	500	0.938919	0.0121426			0
1	3	3	f	0	1.01749	0.00953822			0
1	3	3	f	50	0.997417	0.00849796			0
1	3	3	f	150	0.968977	0.0090289			0
1	3	3	f	500	0.934391	0.0138688			0
1	4	4	r	0	0.958905	0.0188665			0
1	4	4	r	50	1.01108	0.0162882			0
1	4	4	r	150	0.949239	0.0206393			0
1	4	4	r	500	0.922587	0.0167042			0
1	4	4	f	0	1.00133	0.0138327			0
1	4	4	f	50	0.979881	0.013154			0
1	4	4	f	150	0.949158	0.0131577			0
1	4	4	f	500	0.935184	0.0112975			0
1	5	5	r	0	1.02038	0.00785182			0
1	5	5	r	50	1.00846	0.0118071			0
1	5	5	r	150	1.00553	0.00932703			0
1	5	5	r	500	0.984478	0.00918823			0
1	5	5	f	0	0.980448	0.00792652			0
1	5	5	f	50	0.984647	0.00761248			0
1	5	5	f	150	1.01357	0.0113283			0
1	5	5	f	500	1.00985	0.00913187			0
1	6	6	r	0	1.01178	0.00612555			0
1	6	6	r	50	0.99271	0.0103057			0
1	6	6	r	150	1.00623	0.0083539			0
1	6	6	r	500	0.994418	0.0100333			0
1	6	6	f	0	1.02772	0.0102296			0
1	6	6	f	50	1.0021	0.00847073			0
1	6	6	f	150	1.01061	0.00813942			0
1	6	6	f	500	0.976012	0.0110182			0
1	7	7	r	0	0.981109	0.0131525			0
1	7	7	r	50	0.97902	0.0118467			0
1	7	7	r	150	1.00741	0.0193946			0
1	7	7	r	500	0.982449	0.0135038			0
1	7	7	f	0	1.00966	0.0166406			0
1	7	7	f	50	1.02255	0.0175938			0
1	7	7	f	150	0.992112	0.0148545			0
1	7	7	f	500	0.982553	0.0145192			0
1	8	8	r	0	0.989994	0.0127085			0
1	8	8	r	50	1.01661	0.0173784			0
1	8	8	r	150	1.00503	0.01417			0
1	8	8	r	500	0.945677	0.0170793			0
1	8	8	f	0	0.988231	0.00605037			0
1	8	8	f	50	0.980932	0.0125799			0
1	8	8	f	150	0.959088	0.00892869			0
1	8	8	f	500	0.929396	0.01232			0
2	1	1	r	0			1.00776	0.0185946	0
2	1	1	r	50			1.03324	0.024084	0
2	1	1	r	150			1.04865	0.0195032	0
2	1	1	r	500			1.1361	0.0282367	0
2	2	2	r	0			0.998695	0.0221793	0
2	2	2	r	50			0.966735	0.0241151	0
2	2	2	r	150			0.943153	0.0224965	0
2	2	2	r	500			0.916799	0.0250901	0
2	3	5	r	0			1.02739	0.0265926	0
2	3	5	r	50			1.05394	0.0288397	0
2	3	5	r	150			1.09955	0.0229862	0
2	3	5	r	500			1.07602	0.0556028	0
2	4	4	r	0			0.990975	0.0209486	0
2	4	4	r	50			1.10924	0.0271772	0
2	4	4	r	150			1.09994	0.0216686	0
2	4	4	r	500			1.20815	0.0332004	0
2	5	9	r	0			0.989521	0.032033	0
2	5	9	r	50			1.12751	0.0514682	0
2	5	9	r	150			1.14513	0.0357008	0
2	5	9	r	500			0.998742	0.0649496	0
2	6	13	r	0			0.827357	0.112998	1
2	6	13	r	50			1.00071	0.0857755	1
2	6	13	r	150			1.49537	0.0704167	1
2	6	13	r	500			2.18175	0.21389	1
2	7	3	r	0			1.03335	0.0403138	0
2	7	3	r	50			1.02256	0.0319666	0
2	7	3	r	150			1.19876	0.043029	0
2	7	3	r	500			1.413	0.0652886	0
2	8	10	r	0			1.02461	0.0260894	0
2	8	10	r	50			1.09926	0.0339354	0
2	8	10	r	150			1.08606	0.0298718	0
2	8	10	r	500			1.0514	0.0424739	0
2	9	11	r	0			1.01907	0.0686437	0
2	9	11	r	50			1.13469	0.0457423	0
2	9	11	r	150			1.117	0.0912864	0
2	9	11	r	500			0.964585	0.0634346	0
2	10	12	r	0			0.948298	0.0498715	0
2	10	12	r	50			1.08433	0.0396326	0
2	10	12	r	150			1.09268	0.0346457	0
2	10	12	r	500			1.08893	0.039004	0
3	1	1	r	0			1.0175	0.0167771	0
3	1	1	r	50			1.00256	0.0260101	0
3	1	1	r	150			0.967466	0.0203554	0
3	1	1	r	500			1.05875	0.0252573	0
3	2	14	r	0			1.01931	0.0141325	0
3	2	14	r	50			1.03232	0.0139749	0
3	2	14	r	150			1.04045	0.0159402	0
3	2	14	r	500			0.935858	0.0319998	0
3	3	15	r	0			0.983849	0.0221014	0
3	3	15	r	50			1.00328	0.0255842	0
3	3	15	r	150			0.978724	0.0196814	0
3	3	15	r	500			1.04755	0.0206851	0
3	4	16	r	0			0.991445	0.0141832	0
3	4	16	r	50			1.03134	0.0159449	0
3	4	16	r	150			1.03345	0.0198473	0
3	4	16	r	500			1.07655	0.0244772	0
3	5	17	r	0			1.00217	0.0215673	0
3	5	17	r	50			1.01762	0.0159864	0
3	5	17	r	150			1.05945	0.0145573	0
3	5	17	r	500			1.01943	0.0163072	0
3	6	18	r	0			0.969282	0.0242619	0
3	6	18	r	50			1.01418	0.0340252	0
3	6	18	r	150			1.0809	0.0203397	0
3	6	18	r	500			1.17392	0.0145569	0
3	7	5	r	0			0.938081	0.0311826	0
3	7	5	r	50			1.01731	0.03563	0
3	7	5	r	150			1.06065	0.0250948	0
3	7	5	r	500			1.04703	0.023213	0
3	8	19	r	0			0.961022	0.0219813	0
3	8	19	r	50			0.998706	0.0269222	0
3	8	19	r	150			1.03836	0.0276721	0
3	8	19	r	500			1.02546	0.0270438	0
