# Supplementary material for: Apparent speed of motion concomitant with action alters with delay
Source: PLoS One. 2019 Feb 15;14(2):e0212105. doi: 10.1371/journal.pone.0212105 (PMC6377110; doi:10.1371/journal.pone.0212105)
Supplement: S3 Table — (XLSX) [file pone.0212105.s003.xlsx]

## Sheet: Sheet1
			Measured	Linear regression	Exponential regression
Ex. 1	delay	0	0.997853	1	1
		50	0.999924	0.995	0.995148
		150	0.98927	0.985	0.985443
		500	0.949847	0.95	0.951476
	residual sum of squares		-	4.71137e-05	4.47266e-05
	number of point		-	4	4
	number of coefficients		-	1	2
	AIC		-	-30.0455	-28.2534
Ex. 2-1	delay	0	0.99624	1	1
		50	0.93674	0.99	0.936345
		150	0.919014	0.97	0.923391
		500	0.927016	0.9	0.922989
	residual sum of squares		-	0.00618022	4.9671e-05
	number of point		-	4	4
	number of coefficients		-	1	2
	AIC		-	-10.5393	-27.834
Ex. 2-2	delay	0	1.01562	1	1
		50	0.985684	0.995	0.98578
		150	0.969879	0.985	0.969804
		500	0.957448	0.95	0.957469
	residual sum of squares		-	0.000614974	0.0002441
	number of point		-	4	4
	number of coefficients		-	1	2
	AIC		-	-19.7694	-21.4654
